# Supplementary material for: Construction of a risk prediction model for axillary lymph node metastasis in breast cancer based on gray-scale ultrasound and clinical pathological features
Source: Front Oncol. 2024 Nov 19;14:1415584. doi: 10.3389/fonc.2024.1415584 (PMC11611871; doi:10.3389/fonc.2024.1415584)
Supplement: Supplementary file 1 [file Table1.xlsx]

## Sheet: Sheet1
number	diagnostics_Image-original_Minimum	diagnostics_Image-original_Maximum	diagnostics_Mask-original_VoxelNum	diagnostics_Mask-original_VolumeNum	diagnostics_Image-interpolated_Mean	diagnostics_Image-interpolated_Minimum	diagnostics_Image-interpolated_Maximum	diagnostics_Mask-interpolated_VoxelNum	diagnostics_Mask-interpolated_VolumeNum	diagnostics_Mask-interpolated_Mean	diagnostics_Mask-interpolated_Minimum	diagnostics_Mask-interpolated_Maximum	original_shape2D_Elongation	original_shape2D_MajorAxisLength	original_shape2D_MaximumDiameter	original_shape2D_MeshSurface	original_shape2D_MinorAxisLength	original_shape2D_Perimeter	original_shape2D_PerimeterSurfaceRatio	original_shape2D_PixelSurface	original_shape2D_Sphericity	original_firstorder_10Percentile	original_firstorder_90Percentile	original_firstorder_Energy	original_firstorder_Entropy	original_firstorder_InterquartileRange	original_firstorder_Kurtosis	original_firstorder_Maximum	original_firstorder_MeanAbsoluteDeviation	original_firstorder_Mean	original_firstorder_Median	original_firstorder_Minimum	original_firstorder_Range	original_firstorder_RobustMeanAbsoluteDeviation	original_firstorder_RootMeanSquared	original_firstorder_Skewness	original_firstorder_TotalEnergy	original_firstorder_Uniformity	original_firstorder_Variance	original_glcm_Autocorrelation	original_glcm_JointAverage	original_glcm_ClusterProminence	original_glcm_ClusterShade	original_glcm_ClusterTendency	original_glcm_Contrast	original_glcm_Correlation	original_glcm_DifferenceAverage	original_glcm_DifferenceEntropy	original_glcm_DifferenceVariance
1	0	255	97927	1	37.2226	-69.2802	542.274	10882	1	10.6042	-69.2802	542.274	0.300353	656.93	714.227	97933.5	197.311	1866.52	0.0190591	97938	0.594344	-52.4924	69.8184	4.33086e+07	2.64211	57.558	26.8065	542.274	39.7856	10.6042	2.66737	-69.2802	611.554	24.1195	63.0859	3.45343	3.89777e+08	0.201726	3867.39	16.2114	3.78545	1426.34	70.5669	10.9338	3.40894	0.522357	0.843999	1.57876	2.67027
2	0	255	20337	1	-22.9653	-77.8736	161.527	2254	1	-35.674	-77.8736	161.527	0.674402	199.573	261.431	20281.5	134.592	687.713	0.0339084	20286	0.734088	-77.8736	19.7641	7.77918e+06	2.23013	49.7577	7.55299	161.527	33.4725	-35.674	-47.8312	-77.8736	239.4	21.3318	58.7476	1.96018	7.00126e+07	0.260481	2178.64	6.88853	2.30874	375.806	34.706	7.20346	0.971458	0.760409	0.583206	1.43045	0.618048
3	0	255	14470	1	52.89	-89.1009	461.832	1605	1	-5.35752	-89.1009	286.83	0.556104	187.007	207.087	14440.5	103.995	623.772	0.043196	14445	0.682921	-52.372	49.1724	3.69953e+06	2.38413	43.2104	8.531	286.83	33.028	-5.35752	-13.4827	-89.1009	375.93	19.2144	48.0105	1.81995	3.32958e+07	0.251613	2276.3	11.6027	3.2088	316.123	26.4566	6.42926	1.2074	0.677746	0.692886	1.50055	0.704745
4	16	255	32105	1	-35.2536	-94.4695	120.126	3569	1	-55.1812	-93.3965	45.0173	0.426904	316.996	352.28	32116.5	135.327	908.507	0.0282878	32121	0.699264	-76.2289	-32.2369	1.20877e+07	1.35999	20.3865	4.72665	45.0173	13.8334	-55.1812	-56.9153	-93.3965	138.414	8.85748	58.1966	0.876767	1.08789e+08	0.449442	341.879	3.35555	1.76495	5.41373	0.601068	1.24292	0.281063	0.629664	0.271765	0.861588	0.204828
5	16	255	17974	1	-27.0264	-101.48	124.975	2001	1	-59.0099	-101.48	116.959	0.505993	219.839	234.269	18004.5	111.237	676.867	0.0375943	18009	0.702736	-85.4478	-27.331	8.24495e+06	1.58826	32.0645	6.70225	116.959	19.2241	-59.0099	-64.4055	-101.48	218.439	12.9688	64.1905	1.42047	7.42046e+07	0.392779	638.253	7.19443	2.60257	20.2871	3.37585	2.00169	0.317893	0.724228	0.285699	0.916615	0.234139
6	16	255	29518	1	-25.447	-93.3118	104.242	3288	1	-36.079	-93.3118	87.1939	0.254553	395.079	400.081	29587.5	100.568	963.411	0.0325614	29592	0.632918	-79.2724	4.96357	7.4924e+06	1.98473	46.1292	2.56901	87.1939	25.7525	-36.079	-36.1516	-93.3118	180.506	18.9901	47.7358	0.193528	6.74316e+07	0.276205	977.013	6.23778	2.34714	29.0611	1.64596	3.4413	0.526874	0.734233	0.445369	1.13557	0.318355
7	16	255	12220	1	-15.1233	-81.3646	96.7004	1358	1	-41.3752	-81.3646	79.9414	0.581217	165.169	168.134	12217.5	95.9993	451.404	0.0369473	12222	0.868022	-57.2734	-25.536	2.86688e+06	0.982849	14.6642	12.3828	79.9414	12.4731	-41.3752	-45.7516	-81.3646	161.306	6.22685	45.9468	2.66201	2.58019e+07	0.687736	399.201	4.89432	2.15922	20.4297	3.68606	1.13303	0.205269	0.683865	0.174376	0.696289	0.173459
8	0	255	65350	1	47.1155	-57.2982	561.528	7255	1	-7.75101	-57.2982	212.073	0.468439	474.167	515.442	65290.5	222.118	1620.65	0.0248221	65295	0.55891	-57.2982	61.6134	1.78415e+07	2.25846	80.0834	3.44774	212.073	40.1341	-7.75101	-18.4699	-57.2982	269.371	30.8985	49.5903	0.956012	1.60574e+08	0.257534	2399.12	6.74549	2.26517	193.476	21.1665	7.28501	0.827772	0.795041	0.550524	1.37445	0.515138
9	16	255	1705	1	-35.4294	-92.4082	137.007	190	1	-70.9278	-92.4082	-5.46098	0.809367	54.3068	57.7062	1705.5	43.9541	210.551	0.123454	1710	0.695301	-86.1229	-46.3157	1.0211e+06	1.07158	26.7127	3.48521	-5.46098	15.5875	-70.9278	-79.3138	-92.4082	86.9472	11.8452	73.3089	1.0891	9.18987e+06	0.549197	343.441	1.71515	1.27184	2.24763	0.856724	0.690819	0.30085	0.393711	0.267628	0.89289	0.229113
10	0	255	23869	1	72.2441	-85.2489	300.759	2650	1	-5.03867	-85.2489	300.759	0.535693	249.368	288.5	23845.5	133.585	888.198	0.037248	23850	0.616309	-50.4325	44.9342	4.39462e+06	2.34088	46.9265	7.44214	300.759	30.3148	-5.03867	-9.56109	-85.2489	386.008	19.8328	40.7228	1.23507	3.95516e+07	0.239158	1632.96	11.6875	3.27861	125.077	9.50126	5.03774	1.28619	0.592391	0.743494	1.51689	0.729276
11	0	255	57211	1	7.4551	-102.049	160.532	6357	1	-17.932	-102.049	160.532	0.513392	404.332	443.199	57208.5	207.581	1572.95	0.027495	57213	0.53904	-80.4246	46.2321	1.63485e+07	2.63777	67.9621	2.63917	160.532	38.358	-17.932	-20.7003	-102.049	262.581	27.5565	50.7123	0.274175	1.47137e+08	0.182206	2250.18	17.0112	3.87988	188.478	4.68146	8.47147	0.641392	0.858936	0.513822	1.23663	0.369166
12	16	255	6677	1	-49.3699	-78.3477	145.475	743	1	-60.7724	-78.3477	24.8766	0.519975	136.775	138.683	6682.5	71.1196	501.588	0.0750599	6687	0.577733	-72.2155	-39.5108	2.91839e+06	1.23294	17.3744	7.21133	24.8766	11.8229	-60.7724	-67.1054	-78.3477	103.224	8.11934	62.6725	1.78785	2.62655e+07	0.473989	234.559	2.15428	1.42911	3.09337	0.828619	0.884873	0.437469	0.335663	0.391637	1.06308	0.281589
13	0	255	14388	1	-11.9879	-126.491	100.9	1598	1	-50.625	-126.491	100.9	0.624524	172.721	179.424	14377.5	107.868	520.316	0.0361896	14382	0.81692	-102.415	0.134591	6.85885e+06	2.35135	52.6122	3.69624	100.9	32.3496	-50.625	-52.4776	-126.491	227.392	21.7877	65.5145	0.537402	6.17297e+07	0.224204	1729.26	9.50297	2.87015	117.238	8.43492	5.70188	0.642052	0.796614	0.484549	1.24839	0.40102
14	0	255	9509	1	-7.43383	-93.129	145.126	1061	1	-62.9001	-93.129	43.2837	0.655509	138.97	155.682	9544.5	91.0959	463.706	0.0485835	9549	0.74686	-90.326	-27.7256	4.83486e+06	1.44088	28.9643	4.24864	43.2837	18.9834	-62.9001	-68.8363	-93.129	136.413	12.738	67.5047	1.16089	4.35137e+07	0.438532	600.469	2.60784	1.50721	14.5821	3.39825	1.75394	0.410487	0.617938	0.361353	1.03951	0.27806
15	0	255	117979	1	20.6688	-108.459	566.726	13105	1	-30.373	-108.459	262.231	0.321167	774.464	856.898	117940	248.732	2718.12	0.0230465	117945	0.447887	-84.6286	26.5783	3.66467e+07	2.47128	55.6034	4.26305	262.231	33.5779	-30.373	-34.3207	-108.459	370.69	22.8956	52.8809	0.705448	3.2982e+08	0.212909	1873.87	13.8575	3.53439	150.859	8.2897	6.38308	0.921148	0.74686	0.643856	1.39974	0.489957
16	0	255	58889	1	-57.6701	-85.8413	141.066	6547	1	-70.1897	-85.8413	121.49	0.56151	369.078	378.345	58918.5	207.241	1000.26	0.0169771	58923	0.860233	-85.8413	-38.6802	3.55932e+07	1.13078	24.0255	10.7509	121.49	16.6598	-70.1897	-80.5023	-85.8413	207.331	10.5822	73.7331	2.29024	3.20339e+08	0.582394	509.974	2.08936	1.34562	18.4547	3.87904	1.47818	0.363615	0.603772	0.263841	0.916706	0.29342
17	0	255	22071	1	-25.9494	-114.954	155.331	2451	1	-54.4404	-114.954	155.331	0.638695	219.841	237.304	22054.5	140.411	725.169	0.0328808	22059	0.725963	-85.2755	-21.6792	9.04906e+06	1.81397	32.3281	8.5528	155.331	20.3495	-54.4404	-57.7171	-114.954	270.284	13.6487	60.7617	1.30432	8.14415e+07	0.339881	728.229	7.96528	2.74193	25.1819	2.707	2.39319	0.605022	0.595069	0.456036	1.16634	0.391384
18	0	255	59518	1	30.3355	-68.6919	370.126	6614	1	-21.5668	-68.6919	323.713	0.576656	380.545	385.088	59521.5	219.443	1322.76	0.0222232	59526	0.653826	-68.6919	30.4642	1.68646e+07	2.40662	52.7426	9.57784	323.713	32.9757	-21.5668	-30.7172	-68.6919	392.405	22.0152	50.4959	1.94864	1.51781e+08	0.22612	2084.71	9.06057	2.7274	389.536	28.6909	7.23832	0.752148	0.809454	0.510318	1.27836	0.480423
19	16	255	5060	1	-19.399	-67.7169	71.2509	562	1	-37.4715	-67.7169	33.8365	0.829398	90.8645	105.171	5049	75.3628	340.191	0.0673779	5058	0.740432	-53.8201	-17.4747	914153	1.01485	17.1037	5.27521	33.8365	11.3218	-37.4715	-39.9234	-67.7169	101.553	7.46453	40.3312	1.18132	8.22738e+06	0.577874	222.491	5.2807	2.27179	2.30931	0.840522	0.73115	0.252542	0.48677	0.230344	0.816056	0.198267
20	0	255	42873	1	71.9048	-60.3545	453.181	4759	1	-2.69769	-60.3545	282.002	0.842209	261.643	276.016	42826.5	220.358	1034.93	0.0241657	42831	0.708841	-60.3545	54.6161	9.37183e+06	2.27445	66.4274	3.77765	282.002	35.8849	-2.69769	-6.70156	-60.3545	342.357	27.1177	44.3766	0.700612	8.43465e+07	0.232331	1962.01	7.15903	2.40792	131.53	12.4148	6.06731	0.623891	0.812791	0.489081	1.22473	0.374767
21	0	255	8744	1	67.9157	-81.1155	460.227	969	1	34.1952	-54.4921	316.017	0.525233	152.265	166.736	8716.5	79.9745	506.558	0.0581149	8721	0.653351	-21.2129	103.03	4.06507e+06	2.63482	59.9026	6.93895	316.017	40.5648	34.1952	25.378	-54.4921	370.509	26.5971	64.7698	1.61095	3.65857e+07	0.198599	3025.81	13.9089	3.43608	590.955	40.9901	9.48702	1.08251	0.791632	0.663377	1.46537	0.621014
22	0	255	16839	1	52.9527	-66.777	475.117	1874	1	-20.9461	-66.777	143.606	0.915425	153.805	163.355	16861.5	140.797	528.801	0.0313614	16866	0.870484	-66.777	26.7263	3.29163e+06	2.26171	48.8767	3.92248	143.606	28.8222	-20.9461	-24.2755	-66.777	210.383	20.8661	41.9103	0.896259	2.96247e+07	0.239571	1317.73	8.30375	2.7186	65.1404	5.09929	4.46725	0.815985	0.689505	0.600745	1.3339	0.446478
23	0	255	12573	1	51.4178	-87.0441	146.045	1404	1	8.20329	-87.0441	146.045	0.327621	231.555	252.071	12631.5	75.8624	595.404	0.0471365	12636	0.669146	-44.0826	61.9501	2.58679e+06	2.46618	58.5008	2.99405	146.045	33.7658	8.20329	8.0197	-87.0441	233.089	23.9922	42.9237	0.374696	2.32811e+07	0.207846	1775.15	14.5381	3.65391	91.4554	3.41668	5.83384	1.0893	0.682451	0.673664	1.4672	0.622421
24	16	255	3071	1	-1.34682	-96.4235	99.3652	339	1	-45.1625	-96.4235	64.5804	0.852564	69.526	77.1298	3046.5	59.2753	249.463	0.0818851	3051	0.784331	-80.5219	-8.76585	959067	1.84143	34.7848	4.04269	64.5804	21.7019	-45.1625	-46.731	-96.4235	161.004	14.8347	53.1893	0.767264	8.6316e+06	0.325345	789.454	9.85077	3.06231	23.9942	2.53225	2.55955	0.66783	0.587118	0.508845	1.26481	0.404524
25	0	255	161859	1	-4.55362	-77.4036	386.085	17979	1	-32.8053	-77.4036	386.085	0.440986	692.45	747.217	161806	305.361	2127.26	0.0131469	161811	0.670321	-77.4036	29.8349	6.63693e+07	2.33808	74.5217	11.0415	386.085	39.5033	-32.8053	-44.6868	-77.4036	463.488	29.6044	60.7576	1.97185	5.97324e+08	0.243079	2615.3	8.01966	2.42457	725.494	46.0554	9.34783	0.784022	0.844154	0.458597	1.22001	0.562197
26	16	255	9673	1	-30.6342	-96.4235	103.341	1076	1	-55.272	-96.4235	55.6357	0.411285	180.816	202.339	9679.5	74.367	539.647	0.0557515	9684	0.646282	-95.9266	-14.4308	4.3206e+06	2.08568	46.711	3.07349	55.6357	25.165	-55.272	-57.6633	-96.4235	152.059	18.6998	63.3674	0.635984	3.88854e+07	0.269448	960.434	8.06697	2.70225	36.1479	1.92787	3.58374	0.526019	0.742566	0.433387	1.13799	0.331295
27	0	255	29368	2	33.1247	-89.6681	392.383	3273	1	12.9521	-89.6681	339.452	0.713152	231.124	248.928	29452.5	164.826	753.11	0.0255703	29457	0.807807	-46.189	69.1251	7.99131e+06	2.5836	60.4926	5.52395	339.452	36.5322	12.9521	12.4133	-89.6681	429.12	24.8923	49.4124	0.831443	7.19218e+07	0.199527	2273.83	16.0417	3.84614	223.135	10.8587	6.80422	1.80906	0.578447	0.984738	1.77671	0.830657
28	16	235	34174	1	15.7991	-76.1066	536.381	3798	1	-24.2247	-76.1066	435.698	0.448111	321.909	323.012	34177.5	144.251	858.624	0.0251225	34182	0.763259	-59.3261	24.5762	1.01759e+07	1.85066	47.5447	19.5243	435.698	31.1923	-24.2247	-36.9522	-76.1066	511.804	20.0214	51.7618	3.04924	9.15834e+07	0.376365	2092.45	8.5804	2.75146	486.172	33.7059	5.06034	1.02328	0.655042	0.456855	1.2666	0.807556
29	16	235	37908	1	48.6401	-80.5769	577.581	4202	1	1.41767	-80.5769	577.581	0.734028	269.082	304.171	37813.5	197.514	1015.48	0.0268549	37818	0.678826	-26.4817	42.6399	5.86534e+06	1.81198	27.0476	44.5935	577.581	23.6847	1.41767	-8.45	-80.5769	658.158	13.3987	37.361	4.35441	5.27881e+07	0.392637	1393.83	12.98	3.50837	286.354	20.565	3.72465	1.04031	0.560996	0.429126	1.18076	0.853124
30	0	255	52007	1	40.9523	-79.5889	350.715	5775	1	-8.9043	-79.5889	259.077	0.576044	368.96	385.24	51970.5	212.537	1156.39	0.0222509	51975	0.698843	-79.5889	109.665	2.99877e+07	2.82077	97.6153	3.45993	259.077	57.0348	-8.9043	-29.7851	-79.5889	338.665	40.6291	72.0602	1.114	2.69889e+08	0.173797	5113.38	14.5561	3.15877	1235.29	90.6165	19.1415	0.829237	0.916852	0.55636	1.37963	0.512525
31	0	255	123053	1	22.0398	-68.4082	723.805	13675	1	-4.51751	-68.4082	385.173	0.488479	575.078	573.785	123070	280.913	1598.58	0.0129891	123075	0.777943	-40.4478	31.0068	1.5196e+07	2.00482	31.0672	13.1584	385.173	23.2296	-4.51751	-6.27386	-68.4082	453.581	14.4925	33.3351	1.76835	1.36764e+08	0.326383	1090.82	11.4412	3.30249	135.346	10.3585	3.2383	1.09961	0.489482	0.726119	1.51066	0.56616
32	0	255	21996	1	105.255	-74.246	331.44	2442	1	6.34403	-74.246	221.666	0.636646	214.605	237.474	21973.5	136.628	683.169	0.0310906	21978	0.769178	-45.6093	70.5284	5.51135e+06	2.56031	65.228	3.56423	221.666	37.6765	6.34403	-1.06335	-74.246	295.912	26.6771	47.5068	0.809441	4.96021e+07	0.197119	2216.65	14.693	3.63625	157.488	12.7475	7.14728	1.26518	0.698528	0.781402	1.57046	0.634596
33	16	235	8218	1	65.0442	-88.9241	450.903	909	1	14.58	-88.9241	450.903	0.732563	122.182	131.488	8176.5	89.5059	464.86	0.0568532	8181	0.689551	-44.5547	76.2286	2.73511e+06	2.66262	69.019	9.15408	450.903	40.9102	14.58	7.20954	-88.9241	539.827	28.6717	54.8536	1.29611	2.4616e+07	0.183258	2796.34	16.0827	3.83457	202.812	12.4977	7.93086	2.41634	0.532835	0.948968	1.75054	1.50381
34	0	255	267464	1	34.938	-83.4046	451.999	29737	1	14.2782	-83.4046	451.999	0.505512	832.709	801.904	267628	420.944	2271.13	0.00848613	267633	0.807475	-60.3088	88.7644	1.27122e+08	2.88344	75.5864	8.31105	451.999	47.1071	14.2782	8.97875	-83.4046	535.404	30.8021	65.3826	1.42264	1.1441e+09	0.160884	4071.02	18.4689	3.92425	1155.87	54.2151	13.8174	1.54089	0.798153	0.715138	1.54487	0.999474
35	0	255	37954	1	29.2301	-82.4326	496.946	4225	1	-19.5212	-82.4326	231.113	0.630142	291.145	299.475	38020.5	183.462	987.235	0.0259659	38025	0.700154	-82.4326	42.5314	1.1285e+07	2.50541	65.8901	3.64639	231.113	38.3831	-19.5212	-25.6308	-82.4326	313.546	28.4847	51.6817	0.786322	1.01565e+08	0.197723	2289.93	9.54856	2.79826	201.72	16.0543	7.69618	0.823747	0.805723	0.609408	1.35863	0.441188
36	0	255	80025	1	32.0691	-154.956	560.198	8897	1	15.038	-154.956	560.198	0.616132	412.669	411.175	80068.5	254.259	1265.42	0.0158042	80073	0.792687	-14.7299	52.5787	1.28108e+07	1.91395	33.6543	34.1585	560.198	22.8939	15.038	7.70631	-154.956	715.154	13.5115	37.9461	3.48167	1.15297e+08	0.331642	1213.76	35.9374	5.94006	205.437	15.8856	3.66184	1.04966	0.552994	0.564101	1.34663	0.726965
37	0	255	16052	1	81.6963	-63.6515	484.95	1793	1	3.06964	-63.6515	359.041	0.558673	196.368	219.164	16132.5	109.706	700.316	0.0434102	16137	0.642927	-63.6515	100.479	8.86067e+06	2.54996	107.922	4.37433	359.041	56.2352	3.06964	-9.69074	-63.6515	422.693	41.9415	70.298	1.1871	7.97461e+07	0.235042	4932.39	9.86377	2.60174	776.771	62.2623	13.8436	1.47027	0.80556	0.67071	1.59	0.997168
38	16	235	4337	1	129.069	-86.4591	450.903	480	1	45.7708	-86.4591	450.903	0.503403	110.219	121.491	4315.5	55.4846	329.522	0.0763577	4320	0.706702	-10.0452	113.45	3.31003e+06	2.67936	59.1592	16.1674	450.903	44.0706	45.7708	31.8592	-86.4591	537.362	25.0595	83.0415	2.9551	2.97902e+07	0.202682	4800.92	24.1966	4.76418	2365.51	114.098	11.94	5.95055	0.333175	1.19827	1.97238	4.4968
39	0	255	15571	1	6.87288	-90.4528	353.545	1731	1	-48.3348	-90.4528	353.545	0.756783	163.658	173.326	15574.5	123.853	500.86	0.032159	15579	0.883274	-90.4528	7.05272	7.63213e+06	1.97985	52.2351	26.994	353.545	31.6816	-48.3348	-55.6294	-90.4528	443.998	22.2549	66.4009	3.42011	6.86891e+07	0.302834	2072.83	4.83954	2.0035	487.246	29.7679	5.13876	1.83737	0.473476	0.690117	1.4647	1.35886
40	0	255	57677	1	12.9064	-60.989	405.28	6408	1	-18.2912	-60.989	279.14	0.415762	425.44	419.11	57667.5	176.882	1252.09	0.0217122	57672	0.679886	-60.989	71.909	2.42529e+07	1.9745	72.0803	4.45004	279.14	47.783	-18.2912	-56.484	-60.989	340.129	33.7044	61.5207	1.45146	2.18276e+08	0.397017	3450.22	6.78577	2.06879	549.825	55.0583	10.6829	0.660532	0.882864	0.388203	1.17012	0.50377
41	16	235	5882	1	42.186	-117.746	484.571	652	1	-34.473	-109.458	484.571	0.73686	108.657	112.77	5863.5	80.0649	401.948	0.0685509	5868	0.675326	-98.4058	36.7011	4.08006e+06	2.68085	71.836	24.2887	484.571	46.765	-34.473	-51.4361	-109.458	594.028	30.1829	79.106	3.61264	3.67205e+07	0.185014	5069.37	12.116	3.17368	2171.68	99.6087	12.1968	4.0291	0.503062	0.867535	1.58418	3.27498
42	0	255	31667	1	33.9706	-78.6976	523.833	3515	1	-11.0497	-78.6976	261.555	0.606302	264.185	290.644	31630.5	160.176	921.838	0.0291439	31635	0.683917	-66.8833	50.3149	8.24528e+06	2.52045	55.5274	4.74028	261.555	36.1565	-11.0497	-19.6259	-78.6976	340.253	23.9471	48.4329	1.05459	7.42075e+07	0.206745	2223.65	11.1695	3.09054	246.268	18.9444	7.47871	1.00761	0.761334	0.655683	1.45814	0.562951
43	0	255	17799	1	61.6892	-68.153	430.964	1980	1	25.104	-68.153	390.22	0.602301	196.49	210.086	17815.5	118.346	648.5	0.0364009	17820	0.729616	-51.8553	105.01	8.21577e+06	2.90348	79.4513	4.02814	390.22	46.407	25.104	21.4843	-68.153	458.373	32.4026	64.4157	0.704272	7.39419e+07	0.154892	3519.17	19.8064	4.20275	400.85	17.4306	11.0014	2.42923	0.637659	1.12743	1.91625	1.14873
44	0	255	12086	1	91.6812	-67.645	308.234	1346	1	40.484	-67.645	271.383	0.837641	139.444	159.113	12109.5	116.804	658.441	0.0543739	12114	0.59245	-60.2749	138.72	9.49913e+06	3.13789	126.398	2.01945	271.383	63.2658	40.484	44.3815	-67.645	339.028	50.3631	84.0078	0.140196	8.54922e+07	0.121652	5418.35	26.3937	4.63939	798.718	1.92685	20.4139	0.936265	0.912182	0.613747	1.35169	0.551303
45	0	255	48836	1	10.2714	-100.02	417.884	5437	1	-57.1678	-100.02	263.108	0.744232	301.707	377.345	48928.5	224.54	1473.91	0.0301238	48933	0.532004	-100.02	19.0382	3.30384e+07	2.40241	77.3879	4.47127	263.108	43.6805	-57.1678	-82.1614	-100.02	363.128	32.9724	77.9525	1.29675	2.97346e+08	0.248773	2808.44	8.72284	2.4855	452.214	39.6143	11.0556	0.877076	0.851883	0.549451	1.39024	0.560916
46	0	255	29004	1	-1.79132	-86.4475	248.426	3226	1	-59.5429	-86.4475	94.6323	0.585088	266.635	314.986	29029.5	156.005	1158.45	0.0399059	29034	0.521373	-86.4475	-2.10896	1.5874e+07	1.65761	49.6109	3.85211	94.6323	30.7693	-59.5429	-86.4475	-86.4475	181.08	22.0097	70.1474	1.30662	1.42866e+08	0.428211	1375.3	3.66286	1.66631	68.0609	11.6074	3.95431	0.410775	0.809883	0.310213	1.00805	0.311263
47	0	255	19366	1	62.3495	-99.6496	376.071	2145	1	3.08114	-99.6496	279.548	0.25735	341.556	316.951	19300.5	87.8995	871.654	0.0451622	19305	0.564996	-53.6863	65.8184	5.32922e+06	2.60255	59.7524	4.86655	279.548	37.8553	3.08114	-3.12659	-99.6496	379.198	25.093	49.8446	0.943577	4.7963e+07	0.198762	2474.99	21.7015	4.48974	219.005	14.8874	7.48433	1.31446	0.697339	0.762143	1.58056	0.717875
48	0	255	47731	1	33.4612	-75.6091	353.99	5297	1	8.25984	-75.6091	247.854	0.640156	319.605	367.129	47668.5	204.597	1198.09	0.0251337	47673	0.645999	-40.2303	68.433	1.05489e+07	2.47263	55.5952	4.27849	247.854	33.8886	8.25984	2.72961	-75.6091	323.463	22.7388	44.626	0.846684	9.49397e+07	0.217514	1923.25	15.535	3.74829	179.886	12.9699	6.6704	0.729308	0.802585	0.580672	1.28659	0.383525
49	0	255	16644	1	33.9809	-104.24	432.941	1845	1	-22.017	-104.24	432.941	0.438259	227.61	235.342	16600.5	99.7523	668.985	0.0402991	16605	0.68273	-68.4282	28.4751	5.37214e+06	2.34842	48.4517	33.2172	432.941	32.1382	-22.017	-30.5096	-104.24	537.181	19.9622	53.9604	3.77581	4.83493e+07	0.243365	2426.98	15.0161	3.72848	721.295	40.6245	6.92206	2.46467	0.473912	0.744257	1.47551	1.88407
50	0	255	73816	1	47.0945	-112.549	193.599	8203	1	-18.2111	-102.944	193.599	0.603872	399.673	429.377	73822.5	241.351	1455.18	0.0197119	73827	0.661884	-59.7233	37.5235	1.98376e+07	2.22417	38.4185	8.00038	193.599	31.6393	-18.2111	-28.5083	-102.944	296.543	17.8285	49.1765	1.98294	1.78538e+08	0.282678	2086.69	16.5331	3.8844	312.71	30.7464	6.61104	0.834101	0.773781	0.561064	1.3471	0.51081
51	16	235	49110	1	39.9758	-103.492	380.968	5465	1	-18.9713	-103.492	236.157	0.644785	313.298	306.94	49180.5	202.01	913.654	0.0185776	49185	0.860438	-63.9981	30.7876	1.1367e+07	2.31286	44.7599	5.79306	236.157	30.4532	-18.9713	-24.5041	-103.492	339.649	19.2265	45.6066	1.16133	1.02303e+08	0.25039	1720.05	16.0065	3.86038	143.698	12.5586	5.26832	0.85348	0.718455	0.620818	1.37099	0.458698
52	16	235	24880	1	15.8777	-75.4427	382.343	2772	1	-18.1078	-75.4427	250.692	0.916047	195.356	234.096	24943.5	178.955	1110.15	0.0445064	24948	0.504317	-54.4983	29.2795	4.384e+06	1.94518	38.8968	8.26732	250.692	26.3595	-18.1078	-27.5697	-75.4427	326.135	16.9101	39.7684	1.74551	3.9456e+07	0.318988	1253.64	9.05844	2.8626	96.4634	11.7846	3.95944	0.505048	0.771819	0.39174	1.12058	0.349051
53	0	255	116668	1	31.4072	-99.3369	243.834	12960	1	3.80129	-99.3369	243.834	0.445496	611.461	594.613	116631	272.403	1939.8	0.0166319	116640	0.624101	-41.4688	63.5012	2.79928e+07	2.38448	49.7935	7.06253	243.834	34.0331	3.80129	-5.13302	-99.3369	343.171	21.4182	46.4752	1.62889	2.51936e+08	0.237409	2145.49	22.6752	4.57822	387.545	32.2493	7.69852	0.83809	0.803384	0.55603	1.3482	0.521351
54	0	255	7586	1	12.2349	-119.827	271.028	60	1	-43.1279	-119.827	60.499	0.743248	30.4622	31.3209	535.5	22.641	90.4264	0.168864	540	0.907171	-92.1832	12.4717	202953	2.29078	54.2274	2.85775	60.499	30.6115	-43.1279	-43.2597	-119.827	180.326	21.2636	58.1597	0.42509	1.82658e+06	0.230556	1522.54	9.49944	3.07326	25.0125	0.278111	2.79084	2.57735	0.0380109	1.23355	1.91675	1.04211
55	0	255	96445	1	30.9183	-118.351	510.475	751	1	-1.44327	-88.1289	409.547	0.394988	163.709	167.705	6754.5	64.6631	473.345	0.0700785	6759	0.615494	-48.3001	43.2904	1.17711e+06	2.28733	48.5164	17.8787	409.547	29.4951	-1.44327	-3.25724	-88.1289	497.676	20.0662	39.5904	1.64174	1.0594e+07	0.243718	1565.31	12.0683	3.35998	83.3836	2.31556	4.41769	1.3048	0.543639	0.7392	1.51589	0.748348
56	0	255	52223	1	2.926	-124.517	657.963	407	1	-35.2886	-79.7272	563.355	0.656301	85.9074	93.1933	3658.5	56.3811	314.007	0.0858295	3663	0.682837	-66.8508	9.68198	1.38005e+06	2.15863	45.6925	70.5452	563.355	29.828	-35.2886	-51.3902	-79.7272	643.083	20.2912	58.2305	5.9552	1.24205e+07	0.263672	2145.51	5.64712	2.26174	421.024	27.0292	4.7031	2.57891	0.291476	0.884528	1.61808	1.79605
57	0	255	37136	1	39.8214	-89.4834	408.46	291	1	-34.4174	-89.4834	108.933	0.604176	77.1529	81.4985	2614.5	46.6139	254.735	0.0974317	2619	0.711558	-85.7866	20.6394	873544	2.24829	52.0774	3.65892	108.933	33.1591	-34.4174	-41.4301	-89.4834	198.416	22.3935	54.7893	0.968015	7.8619e+06	0.244884	1817.31	5.91689	2.27344	79.1661	10.0054	4.48763	1.49449	0.501075	0.843473	1.67815	0.780404
58	0	255	308483	1	4.75517	-148.351	600.948	2399	1	27.7392	-77.6298	504.324	0.790483	191.987	201.693	21586.5	151.762	692.985	0.0321027	21591	0.751575	-48.8351	103.44	1.30435e+07	2.96433	75.6958	9.57278	504.324	49.2305	27.7392	20.091	-77.6298	581.954	31.3369	73.7364	1.66253	1.17391e+08	0.156573	4667.59	21.5045	4.3551	1052.47	51.0652	14.4124	4.2623	0.543884	1.22114	2.0997	2.76042
59	0	255	3960	1	48.986	-76.1382	390.737	30	1	-19.1577	-75.2332	125.562	0.857535	20.4999	21.8403	265.5	17.5794	68.1838	0.256813	270	0.847142	-72.8913	55.7766	105211	2.49295	85.7791	2.7993	125.562	46.5632	-19.1577	-33.0299	-75.2332	200.795	35.7699	59.2203	0.887894	946902	0.213333	3140.03	6.56564	2.40288	168.258	17.6831	7.0641	3.91253	0.293312	1.38899	2.09683	1.90063
60	0	255	74574	1	25.6776	-93.3155	365.82	581	1	77.6168	-37.9829	362.7	0.721539	97.5589	103.619	5224.5	70.3926	321.037	0.0614483	5229	0.798128	7.18248	150.401	5.37534e+06	2.84117	75.0142	4.33874	362.7	44.4803	77.6168	70.6612	-37.9829	400.683	30.8531	96.1867	0.734143	4.83781e+07	0.163298	3227.51	24.9767	4.85574	288.434	13.8794	9.30322	3.71082	0.429791	1.39813	2.185	1.74489
61	0	255	35507	1	18.3857	-134.508	274.036	274	1	16.6389	-66.5949	173.607	0.657282	86.6267	111.162	2461.5	56.9382	324.551	0.131851	2466	0.541903	-26.7272	73.1007	554405	2.30077	57.2669	3.72671	173.607	33.8552	16.6389	5.41916	-66.5949	240.202	24.5901	44.982	0.971637	4.98965e+06	0.253237	1746.52	16.0419	3.86334	96.5853	11.5305	5.56177	1.10303	0.668446	0.630492	1.4944	0.70175
62	0	255	58203	1	63.8044	-74.683	408.131	6465	1	-3.30404	-68.2455	221.443	0.661062	361.237	393.732	58180.5	238.8	1581.61	0.0271845	58185	0.540623	-61.808	79.8175	2.08296e+07	2.43167	83.6878	3.38236	221.443	46.3745	-3.30404	-18.8912	-68.2455	289.688	34.5153	56.7618	0.993104	1.87466e+08	0.242095	3210.99	13.8406	3.39705	352.578	34.667	10.0712	0.870257	0.839715	0.550047	1.38853	0.555582
63	2	251	24515	1	-6.31899	-102.804	257.521	191	1	-74.0526	-90.9307	19.2955	0.780769	54.1397	60.7454	1714.5	42.2706	185.095	0.107959	1719	0.793009	-86.0442	-42.7551	1.13613e+06	0.936247	13.4127	7.85821	19.2955	15.45	-74.0526	-84.632	-90.9307	110.226	8.31522	77.1252	2.24306	1.02251e+07	0.669691	464.518	1.47771	1.19328	4.65514	1.36408	0.655352	0.440825	0.186539	0.280504	0.960683	0.362019
64	0	255	173715	1	9.66949	-145.474	708.118	1354	1	-12.629	-65.1334	300.694	0.461351	193.451	196.54	12181.5	89.2487	578.132	0.0474598	12186	0.67675	-63.2672	69.3336	5.26534e+06	2.29707	80.6947	6.13403	300.694	47.283	-12.629	-31.7604	-65.1334	365.828	33.4741	62.3597	1.62887	4.73881e+07	0.297618	3729.24	11.5597	3.17897	545.757	47.7678	9.01388	3.20005	0.473331	1.08556	2.0574	1.98454
65	0	255	9896	1	66.2368	-78.8336	453.851	76	1	9.5881	-66.6625	133.262	0.714907	37.1421	39	679.5	26.5532	121.154	0.178299	684	0.762712	-35.0354	47.6993	103809	2.26114	40.1339	4.19342	133.262	26.9777	9.5881	6.56059	-66.6625	199.924	17.1095	36.9583	0.713897	934285	0.250346	1273.98	13.2765	3.63603	24.1225	2.107	2.57006	2.34967	0.0443845	1.16947	1.83513	0.979067
66	0	255	4017	1	30.8902	-124.183	260.107	31	1	-46.559	-94.3826	19.4603	0.613638	24.3837	25.632	274.5	14.9627	67.4558	0.245741	279	0.870676	-77.4426	-7.41226	92580	1.84118	37.0799	2.69167	19.4603	23.3858	-46.559	-52.0691	-94.3826	113.843	16.8189	54.6484	0.598932	833220	0.300728	818.705	3.53469	1.88144	6.31217	0.95665	1.4784	1.50389	-0.0187272	0.896469	1.62032	0.692197
67	0	254	33910	1	18.6228	-126.581	272.133	265	1	32.853	-108.212	256.684	0.438059	85.1516	87.3613	2380.5	37.3014	232.368	0.0976129	2385	0.744327	-56.9285	112.298	1.4913e+06	3.06707	79.2473	3.52455	256.684	51.7117	32.853	31.0304	-108.212	364.896	34.0051	75.0171	0.379674	1.34217e+07	0.146657	4548.24	31.58	5.49897	435.097	6.51488	11.6394	6.27412	0.297859	1.80098	2.49189	3.00345
68	2	248	22033	1	39.234	-140.726	351.663	171	1	16.9215	-81.7461	315.136	0.256698	96.4936	105.043	1534.5	24.7698	255.338	0.166398	1539	0.543842	-41.4419	80.5066	677153	2.7549	68.5705	7.98909	315.136	44.0215	16.9215	6.22137	-81.7461	396.882	28.6346	62.9282	1.74394	6.09438e+06	0.179577	3673.62	17.1469	4.04754	323.673	26.3757	8.14126	5.10862	0.237999	1.62016	2.31021	2.40069
69	0	255	106397	1	8.84617	-112.522	423.866	828	1	-33.2472	-76.3876	174.314	0.784672	113.217	122.45	7447.5	88.8385	412.191	0.0553462	7452	0.742184	-73.2148	28.2987	2.51417e+06	2.27927	66.4032	4.0908	174.314	35.9122	-33.2472	-46.7105	-76.3876	250.701	27.2612	55.1038	1.16871	2.26275e+07	0.249382	1931.05	6.76276	2.36517	159.201	16.3691	6.72082	2.04591	0.533322	0.970902	1.89024	1.09859
70	0	255	13134	1	129.287	-58.816	474.641	100	1	76.1945	-31.5954	236.455	0.50727	48.9675	57.3149	895.5	24.8397	152.61	0.170419	900	0.695111	11.4721	146.351	886845	2.73019	72.2749	3.32643	236.455	43.1997	76.1945	72.4626	-31.5954	268.05	29.6081	94.1724	0.639038	7.9816e+06	0.1746	3062.84	13.6346	3.58962	193.567	16.6339	6.80452	3.81586	0.273365	1.47659	2.15876	1.54383
71	2	251	8006	1	61.3385	-96.2131	297.447	61	1	18.1173	-78.3579	222.99	0.21935	61.4991	60.075	544.5	13.4899	141.64	0.260128	549	0.584008	-37.0415	105.507	241321	2.63592	61.3631	4.6222	222.99	45.867	18.1173	0.46855	-78.3579	301.348	29.6061	62.8974	1.30025	2.17189e+06	0.210427	3627.85	16.4366	3.98774	169.522	16.5595	7.04513	4.9609	0.193342	1.63342	2.15573	2.11753
72	2	249	155041	1	-11.5116	-137.241	486.372	1206	1	-40.2434	-90.9916	394.68	0.626887	154.572	163.135	10849.5	96.8992	532.191	0.0490521	10854	0.693813	-84.637	18.0311	4.99541e+06	2.20996	59.5844	16.7825	394.68	36.1833	-40.2434	-53.2478	-90.9916	485.671	24.4294	64.3594	2.67024	4.49587e+07	0.267994	2522.6	6.5056	2.22635	674.103	46.0336	7.96821	1.77252	0.635692	0.657613	1.53154	1.33337
73	0	255	17914	1	72.2912	-57.8968	483.551	140	1	27.958	-56.4874	290.972	0.495102	59.4712	69.2604	1255.5	29.4443	197.095	0.156986	1260	0.637289	-25.7782	82.8071	567283	2.6053	60.139	6.72149	290.972	41.5024	27.958	14.407	-56.4874	347.459	25.3526	63.6555	1.61163	5.10555e+06	0.204388	3270.38	10.439	3.06124	470.439	38.674	7.47399	3.24602	0.371058	1.29038	2.0779	1.54251
74	0	255	132580	1	29.7794	-117.788	478.596	1029	1	0.95279	-77.7252	306.68	0.411857	173.27	177.634	9256.5	71.3625	565.529	0.0610953	9261	0.603078	-50.8526	61.5263	2.40919e+06	2.46658	63.0326	6.7853	306.68	37.4201	0.95279	-6.14874	-77.7252	384.405	26.1126	48.3869	1.36488	2.16827e+07	0.217622	2340.39	13.3367	3.43089	253.158	18.9365	7.1342	0.872701	0.78063	0.592005	1.38816	0.518944
75	0	255	55827	1	16.724	-153.366	369.299	435	1	20.5682	-59.9072	221.87	0.744434	84.7275	90.05	3910.5	63.074	280.794	0.0718051	3915	0.789466	-23.821	82.7017	1.06013e+06	2.35209	51.0837	5.8536	221.87	33.3843	20.5682	11.7898	-59.9072	281.777	21.0355	49.3667	1.41278	9.54114e+06	0.24324	2014.02	10.3646	3.08624	131.748	13.619	5.19543	1.83708	0.475977	0.949877	1.7875	0.930958
76	2	255	16640	1	41.3192	-135.195	349.363	132	1	25.237	-89.7947	311.364	0.321529	69.1827	72.5603	1183.5	22.2443	172.368	0.145642	1188	0.707512	-46.4337	121.474	834090	3.0045	86.7218	5.12813	311.364	57.1961	25.237	7.04296	-89.7947	401.159	36.3125	79.4913	1.40661	7.50681e+06	0.151515	5681.96	17.3125	3.99417	663.562	46.7869	12.5462	7.1385	0.263556	1.86452	2.48614	3.54388
77	0	255	22646	1	33.9012	-103.954	663.918	178	1	13.9874	-65.5546	188.366	0.712373	57.4103	72.2496	1593	40.8976	226.794	0.142369	1602	0.623852	-52.6504	94.6494	543264	2.61981	77.9309	2.78255	188.366	44.0627	13.9874	10.6645	-65.5546	253.921	33.1812	55.2453	0.616729	4.88938e+06	0.182363	2856.4	15.7906	3.77857	167.046	13.7109	8.18042	2.13119	0.586043	1.02609	1.89281	1.07267
78	1	254	27323	1	24.0416	-103.295	640.41	206	1	-37.6425	-86.1295	167.481	0.653734	60.5999	61.1882	1849.5	39.6162	177.64	0.0960474	1854	0.858207	-72.7663	9.36223	646688	2.16904	46.4541	8.31184	167.481	30.194	-37.6425	-46.7903	-86.1295	253.61	19.6974	56.0291	1.9724	5.8202e+06	0.267697	1722.31	5.02816	2.12245	94.037	11.4979	4.31116	2.21895	0.318634	0.960508	1.85956	1.29467
79	0	255	52915	1	46.1681	-93.8827	271.264	414	1	27.2839	-75.419	260.811	0.59143	90.8826	88.2836	3721.5	53.7507	258.551	0.069475	3726	0.836406	-35.7151	111.414	1.7302e+06	2.77141	65.104	4.84448	260.811	43.8644	27.2839	19.5304	-75.419	336.23	28.2843	64.647	1.18054	1.55718e+07	0.180028	3434.82	18.6245	4.14842	329.366	22.315	8.45199	2.80225	0.491437	1.09728	1.96868	1.55206
80	0	255	50373	1	28.7244	-84.2434	349.215	390	1	57.3692	-76.361	255.316	0.765356	77.3277	85.9593	3505.5	59.1832	267.765	0.0763841	3510	0.783839	-27.4392	149.786	2.92897e+06	3.05167	83.2715	2.77347	255.316	51.7407	57.3692	54.3537	-76.361	331.677	35.902	86.6613	0.188448	2.63607e+07	0.138501	4218.95	29.081	5.24172	379.847	8.49183	11.6395	5.21902	0.381094	1.73835	2.40784	2.18235
81	0	242	7762	1	81.7631	-76.8877	442.806	63	1	58.0747	-54.0037	211.408	0.59592	35.322	36.4966	562.5	21.049	97.1543	0.172719	567	0.865374	-14.3323	165.331	529910	2.98712	118.796	2.26885	211.408	60.331	58.0747	35.1865	-54.0037	265.411	44.2548	91.713	0.558736	4.76919e+06	0.140842	5038.6	18.6686	4.07165	555.988	38.5938	14.0601	5.71358	0.419208	1.82793	2.37238	2.27564
82	0	255	64602	1	-0.184038	-131.266	578.897	507	1	2.13066	-88.9803	140.372	0.30448	143.385	141.128	4558.5	43.6578	355.706	0.0780313	4563	0.672861	-49.0384	55.4361	827617	2.38783	52.0925	2.95295	140.372	32.2073	2.13066	2.21093	-88.9803	229.352	22.5829	40.4027	0.124444	7.44855e+06	0.220265	1627.84	13.1962	3.5232	65.75	-0.221807	4.81873	1.68612	0.481747	0.966887	1.71352	0.744553
83	0	255	154082	1	18.0464	-132.84	571.9	1198	1	-18.1364	-62.3101	306.507	0.378206	195.459	192.585	10777.5	73.9237	506.132	0.0469619	10782	0.72711	-59.4183	44.4652	2.93235e+06	2.01481	61.0541	6.64489	306.507	35.6836	-18.1364	-31.2031	-62.3101	368.818	25.2683	49.4743	1.58166	2.63911e+07	0.324155	2118.77	4.69677	1.96937	154.598	17.8927	5.21223	1.93944	0.4569	0.812332	1.76839	1.26623
84	0	255	15859	1	28.7442	-78.8923	664.889	126	1	110.779	-47.673	401.428	0.451878	57.4189	56.921	1134	25.9463	151.882	0.133935	1134	0.785967	5.52773	225.072	2.6528e+06	3.41613	93.8447	3.84656	401.428	70.0589	110.779	104.571	-47.673	449.101	42.9738	145.1	0.832544	2.38752e+07	0.111237	8782.03	35.7947	5.69778	1656.13	51.8976	22.7899	9.47822	0.414907	2.23687	2.6869	4.4115
85	0	255	125692	1	35.4897	-117.483	590.775	980	1	-14.9906	-83.2407	327.061	0.726526	128.275	144.779	8815.5	93.1953	463.404	0.052567	8820	0.718238	-56.5617	37.8388	2.03995e+06	2.28221	44.7907	10.3877	327.061	31.1089	-14.9906	-25.0312	-83.2407	410.302	19.4179	45.6244	1.92171	1.83596e+07	0.259254	1856.87	9.31905	2.93276	165.771	15.6777	4.88438	2.01377	0.414326	0.881121	1.74164	1.23059
86	0	255	9869	1	79.445	-64.6586	448.245	80	1	52.9443	-64.6586	299.868	0.467039	44.5967	45.8912	715.5	20.8284	121.154	0.169328	720	0.782656	-44.073	169.107	798217	3.23393	123.277	2.82246	299.868	68.9902	52.9443	42.9163	-64.6586	364.526	51.4706	99.8885	0.667615	7.18395e+06	0.122813	7174.61	23.2451	4.68636	706.438	34.0746	15.6735	10.5894	0.191194	2.4409	2.8161	4.58729
87	0	253	125711	1	57.2935	-75.7735	349.329	13977	1	-14.9342	-75.7735	188.238	0.672872	506.272	509.753	125788	340.656	1966.41	0.0156327	125793	0.639369	-71.2988	53.9947	3.43135e+07	2.52554	69.3589	3.2626	188.238	38.2176	-14.9342	-26.5511	-75.7735	264.011	27.4253	49.5479	0.870881	3.08822e+08	0.199822	2231.97	10.8421	2.98418	220.319	18.7828	8.23686	0.489945	0.887295	0.425981	1.09361	0.296385
88	0	255	43998	1	42.4697	-108.525	471.152	343	1	6.65925	-80.2972	275.73	0.590141	82.823	90.4489	3082.5	48.8773	239.522	0.0777038	3087	0.821696	-40.0892	64.9048	755194	2.41348	43.9912	8.33459	275.73	32.9833	6.65925	-2.38955	-80.2972	356.027	19.5098	46.9226	1.68739	6.79674e+06	0.243393	2157.39	12.9583	3.54483	140.899	11.6488	4.47002	2.90347	0.207004	1.19306	2.00545	1.44897
89	0	254	24531	1	36.1662	-109.358	281.065	192	1	14.5663	-97.8241	137.867	0.747672	55.284	59.1692	1723.5	41.3343	192.853	0.111896	1728	0.763106	-44.9515	82.2618	490382	2.63866	68.3457	2.54453	137.867	39.6677	14.5663	10.7805	-97.8241	235.691	28.4738	50.5378	0.21677	4.41344e+06	0.183051	2341.89	23.7461	4.74893	117.978	2.73584	6.76362	1.99322	0.544597	1.06732	1.77472	0.841595
90	4	248	7808	1	29.5229	-102.516	334.926	63	1	27.0516	-65.0671	127.038	0.662121	33.3011	34.2053	562.5	22.0494	96.4264	0.171425	567	0.871907	-33.086	100.722	192212	2.54404	76.2633	2.14096	127.038	40.971	27.0516	19.9975	-65.0671	192.105	29.9925	55.2357	0.215509	1.72991e+06	0.188209	2319.19	16.7471	4.02842	71.0084	4.38338	5.07027	3.01204	0.248032	1.25961	1.94397	1.40584
91	0	255	41560	1	32.7562	-103.459	345.324	319	1	18.0503	-90.6037	249.117	0.268912	118.494	123.037	2866.5	31.8645	285.338	0.0995423	2871	0.665152	-51.1948	96.0615	1.21974e+06	2.83935	65.6006	4.34002	249.117	45.2668	18.0503	11.3156	-90.6037	339.721	29.9514	61.8356	0.833576	1.09777e+07	0.165004	3497.83	15.5796	3.84697	219.01	10.8057	7.54023	4.44106	0.251132	1.49131	2.2417	2.19159
92	0	255	11773	1	26.5677	-82.2714	423.433	93	1	10.724	-78.3106	258.355	0.395492	54.3671	54.3323	832.5	21.5018	150.125	0.18033	837	0.681309	-46.959	87.0056	272334	2.60775	51.555	6.79464	258.355	38.9893	10.724	-2.44364	-78.3106	336.666	23.647	54.114	1.38103	2.45101e+06	0.202914	2813.32	13.4042	3.53271	250.991	17.0643	6.86746	3.20817	0.342396	1.18793	1.96519	1.76906
93	0	255	2863	1	14.057	-77.3859	291.035	24	1	75.1319	-25.1265	215.842	0.755644	19.0647	18.9737	211.5	14.4061	55.4558	0.262203	216	0.929636	-3.86296	178.444	246506	2.84436	91.8224	2.17231	215.842	56.5728	75.1319	60.7054	-25.1265	240.968	39.0895	101.346	0.478057	2.21855e+06	0.152778	4626.28	13.5779	3.52581	197.051	8.20621	10.2282	5.67334	0.28752	1.89757	2.24251	2.06583
94	1	255	11309	1	55.3326	-100.223	634.59	89	1	27.0241	-73.2449	187.609	0.846225	37.416	45	796.5	31.6624	146.61	0.184068	801	0.682392	-28.7064	86.5918	274709	2.62242	51.1058	3.92109	187.609	36.6239	27.0241	21.9656	-73.2449	260.854	23.5165	55.5574	0.786382	2.47239e+06	0.197071	2356.32	17.8529	4.09156	145.209	9.52622	6.4274	1.99637	0.522209	1.07672	1.80263	0.828046
95	0	248	23493	1	23.3083	-101.246	465.783	181	1	-0.229775	-93.9468	395.849	0.764845	53.1453	56.0446	1624.5	40.6479	167.095	0.10286	1629	0.855067	-54.465	60.914	691616	2.5968	50.6196	14.3394	395.849	40.9216	-0.229775	-12.8481	-93.9468	489.796	24.0412	61.8149	2.6372	6.22454e+06	0.207655	3821.03	14.0522	3.5369	1125.49	76.1573	11.1521	4.9857	0.383079	1.40497	2.19186	2.99895
96	0	255	15576	1	7.51737	-82.9627	812.177	125	1	8.83535	-49.0527	310.318	0.414492	61.1824	66.0681	1120.5	25.3596	180.853	0.161404	1125	0.656123	-48.4645	96.9227	633075	2.54356	86.8922	7.08577	310.318	52.3064	8.83535	-12.559	-49.0527	359.371	33.93	71.166	1.86596	5.69767e+06	0.224576	4986.53	8.01103	2.3988	1425.65	95.6571	11.737	2.74508	0.616973	1.10654	1.99504	1.50156
97	0	255	33318	1	37.4234	-115.941	563.581	261	1	-21.3563	-68.2399	182.621	0.763498	63.4111	70.0357	2344.5	48.4143	211.581	0.0902456	2349	0.811249	-53.9433	20.4393	486730	1.91519	37.1881	9.17674	182.621	26.6282	-21.3563	-32.2691	-68.2399	250.861	16.1654	43.1841	2.11709	4.38057e+06	0.342288	1408.78	7.65188	2.68217	58.8415	8.10877	3.01829	1.18971	0.428433	0.62954	1.52012	0.789394
98	0	255	32941	1	10.9265	-77.0879	320.992	258	1	-31.5373	-76.873	163.609	0.677982	67.9669	76.4853	2322	46.0804	248.309	0.106937	2322	0.68793	-73.4184	38.7348	928812	2.34121	66.4366	4.78257	163.609	40.5215	-31.5373	-52.514	-76.873	240.482	28.2344	60.0004	1.46414	8.35931e+06	0.253981	2605.45	6.82369	2.28227	376.833	37.1466	8.35056	1.8954	0.627538	0.914468	1.80819	1.03993
99	0	255	11740	1	23.081	-94.9087	340.809	92	1	-28.2329	-94.9087	138.633	0.775418	37.7016	39.1152	823.5	29.2345	119.397	0.144987	828	0.852008	-85.7944	52.737	369598	2.44704	88.5353	3.26398	138.633	46.7165	-28.2329	-42.4854	-94.9087	233.542	33.7964	63.3827	0.956039	3.32638e+06	0.222117	3220.27	6.36699	2.40592	130.084	13.0984	6.31241	4.0028	0.22481	1.41902	2.222	1.89878
100	0	255	42614	1	17.0928	-58.7491	407.214	336	1	-13.9906	-56.2058	312.769	0.57822	84.1697	99.0454	3015	48.6686	333.463	0.110601	3024	0.583715	-53.5029	90.3835	1.71724e+06	1.85537	45.1996	7.10485	312.769	51.1103	-13.9906	-51.048	-56.2058	368.975	27.114	71.4901	2.13956	1.54552e+07	0.476474	4915.1	5.72847	1.85625	1074.63	89.8423	11.3191	2.19967	0.668593	0.675851	1.51838	1.73353
101	0	255	21649	1	26.2227	-78.4701	410.714	171	1	20.369	-67.0581	235.864	0.303322	83.5885	80.7775	1534.5	25.3542	218.61	0.142463	1539	0.635211	-60.2998	131.339	943104	3.00376	95.3075	2.91481	235.864	58.5167	20.369	1.47564	-67.0581	302.922	42.5862	74.2646	0.873524	8.48794e+06	0.146678	5100.33	16.7619	3.858	447.918	30.8373	12.2541	4.77892	0.431013	1.59262	2.28881	2.19955
102	0	249	83578	1	-1.17084	-105.531	456.611	647	1	-41.664	-70.397	113.478	0.948944	94.9124	111.364	5818.5	90.0666	422.132	0.07255	5823	0.640563	-64.0103	0.888095	1.78785e+06	1.98865	36.7503	6.21172	113.478	24.8097	-41.664	-59.2505	-70.397	183.875	16.838	52.567	1.76183	1.60906e+07	0.29829	1027.39	4.72174	1.94969	67.5778	9.39704	4.19469	0.513362	0.781478	0.392884	1.14153	0.357279
103	0	252	15374	1	27.9704	-78.5123	433.236	119	1	34.2675	-65.9835	188.737	0.400228	62.8826	64.1327	1066.5	25.1674	187.581	0.175884	1071	0.617159	-22.252	86.9191	366444	2.49392	60.0038	3.55959	188.737	33.5239	34.2675	34.1283	-65.9835	254.721	22.7011	55.492	0.489895	3.298e+06	0.209378	1905.1	20.4191	4.50041	42.9406	1.9557	3.63298	2.97879	0.0978823	1.30759	2.01358	1.25307
104	0	255	24646	1	7.15373	-112.455	465.374	193	1	-44.4322	-78.2511	193.414	0.701029	58.5749	64.2028	1732.5	41.0627	248.007	0.14315	1737	0.594946	-75.1021	12.4546	829799	1.93856	45.9076	7.90655	193.414	35.3697	-44.4322	-69.2205	-78.2511	271.665	20.52	65.5704	2.16554	7.46819e+06	0.385702	2325.26	3.74052	1.79542	147.728	18.8567	4.91463	2.84965	0.265731	0.954156	1.91266	1.9337
105	0	255	84985	1	39.444	-77.022	488.736	662	1	-12.0973	-77.022	173.462	0.777429	102.925	125.929	5953.5	80.0169	474.073	0.0796293	5958	0.57696	-57.1155	45.947	1.28981e+06	2.36305	52.1667	4.67621	173.462	32.7996	-12.0973	-21.6072	-77.022	250.484	21.968	44.1401	1.17284	1.16083e+07	0.236311	1802	10.0576	2.99069	115.805	12.294	5.49135	1.03953	0.680727	0.692362	1.48825	0.555824
106	3	255	43432	1	14.173	-121.639	301.974	341	1	-21.5802	-105.414	134.954	0.784637	74.1063	84.214	3064.5	58.1465	277.706	0.0906202	3069	0.706643	-86.8968	54.2278	1.08293e+06	2.69509	75.4633	2.88812	134.954	42.0319	-21.5802	-27.8594	-105.414	240.368	30.2287	56.3537	0.601206	9.74633e+06	0.17517	2710.03	14.8802	3.64472	198.931	14.7771	8.14211	1.75925	0.644376	0.977755	1.76975	0.796425
107	0	255	78911	1	31.7866	-141.137	525.695	618	1	4.40689	-83.5356	488.892	0.681977	104.816	123.329	5557.5	71.4819	346.492	0.0623468	5562	0.762695	-45.5519	52.7486	2.20291e+06	2.41548	45.5859	28.2837	488.892	35.7281	4.40689	-7.12261	-83.5356	572.428	19.493	59.7041	3.92579	1.98262e+07	0.24872	3545.16	13.2737	3.45843	1517.7	68.687	7.8625	2.61243	0.49164	0.867058	1.66501	1.85021
108	0	255	38240	1	25.5966	-114.194	337.014	298	1	-29.0574	-100.65	147.008	0.623078	78.1184	87.8237	2677.5	48.6739	266.007	0.0993491	2682	0.689567	-95.4337	43.2124	1.07643e+06	2.634	90.8192	2.35928	147.008	44.4213	-29.0574	-29.5124	-100.65	247.658	35.113	60.1016	0.390614	9.68791e+06	0.182222	2767.86	13.6079	3.48473	133.549	4.80992	7.85528	1.99804	0.594841	1.02443	1.83059	0.941981
109	0	255	22713	1	27.1775	-87.0626	417.741	173	1	-32.8174	-70.6207	370.312	0.814746	53.4627	58.2495	1548	43.5585	287.948	0.186013	1557	0.484369	-64.3215	25.4651	749783	2.01831	36.354	18.619	370.312	38.1486	-32.8174	-60.6629	-70.6207	440.932	20.5514	65.8332	3.33622	6.74804e+06	0.376057	3257.02	6.54923	2.38061	528.275	47.9511	7.302	3.77454	0.317793	0.754013	1.53183	3.20299
110	0	255	29331	1	25.2707	-127.025	308.986	229	1	-26.4244	-90.2881	101.888	0.777027	60.4811	73.5459	2056.5	46.9954	226.066	0.109928	2061	0.711105	-77.6388	37.921	616897	2.38811	56.1471	3.17851	101.888	35.6004	-26.4244	-35.7571	-90.2881	192.176	25.1678	51.9025	0.835248	5.55207e+06	0.217749	1995.62	6.72517	2.50759	74.9415	8.66166	4.39701	2.64963	0.246682	1.20746	1.99621	1.18203
111	0	247	33934	1	53.2276	-121.293	374.517	265	1	25.2611	-19.8458	233.221	0.723543	65.2626	71.3092	2380.5	47.2203	202.066	0.0848839	2385	0.855945	-1.11153	63.6484	438613	1.74791	29.295	11.4499	233.221	22.2278	25.2611	16.6208	-19.8458	253.066	12.4563	40.6835	2.30653	3.94752e+06	0.412745	1017.02	4.94519	2.16961	44.8311	5.3801	2.05883	1.10838	0.293976	0.590075	1.46376	0.758887
112	0	255	7084	1	79.6136	-86.0419	397.459	56	1	27.8054	-30.7885	129.258	0.778859	29.3515	30.8869	499.5	22.8606	99.6396	0.199479	504	0.795135	-13.3126	74.5946	121488	2.19353	49.3172	3.04285	129.258	29.6173	27.8054	22.2676	-30.7885	160.047	20.0558	46.5771	0.763043	1.09339e+06	0.248724	1396.29	5.05608	2.16666	35.317	4.87853	3.46211	2.01764	0.260982	1.01517	1.7874	0.972827
113	0	255	12038	1	56.2581	-98.3103	423.126	93	1	17.327	-57.0373	169.104	0.541399	48.7967	57.0789	832.5	26.4185	173.095	0.207922	837	0.590896	-27.8967	72.3418	202524	2.32464	49.4973	4.80527	169.104	32.4306	17.327	10.3308	-57.0373	226.141	19.7086	46.6656	1.18111	1.82272e+06	0.239912	1877.45	8.25494	2.8344	43.709	4.04734	3.35371	2.47427	0.153157	1.01796	1.85476	1.3976
114	1	255	24057	1	32.7162	-114.812	306.091	190	1	-25.2666	-104.187	136.495	0.636818	60.2342	63.0714	1705.5	38.3582	197.095	0.115565	1710	0.74277	-77.3369	31.4218	535088	2.57216	62.1776	3.51448	136.495	37.2584	-25.2666	-30.5733	-104.187	240.682	25.9247	53.0684	0.756608	4.8158e+06	0.197119	2177.86	13.1862	3.5362	89.461	5.73386	5.30611	2.58171	0.344946	1.17952	1.94911	1.17991
115	0	255	86390	1	-1.29834	-126.299	445.691	668	1	3.96411	-82.0792	238.638	0.504164	124.578	128.265	6007.5	62.8077	341.522	0.0568492	6012	0.804513	-57.7974	73.492	2.05349e+06	2.70261	73.3535	4.85867	238.638	43.1308	3.96411	-6.9294	-82.0792	320.717	29.6868	55.4445	1.17355	1.84814e+07	0.184118	3058.37	14.298	3.54869	337.53	24.6479	9.07399	2.25725	0.599667	1.0169	1.86313	1.2136
116	0	255	112009	1	38.0004	-115.473	487.247	869	1	-31.1705	-85.9588	176.16	0.639166	126.105	130.973	7816.5	80.602	381.161	0.0487637	7821	0.822247	-69.0941	11.611	2.08487e+06	2.09594	36.5274	7.84885	176.16	26.7614	-31.1705	-39.6908	-85.9588	262.119	15.9615	48.9812	1.8183	1.87639e+07	0.299966	1427.56	6.5921	2.42032	106.972	12.2276	3.95192	1.01715	0.585036	0.656435	1.45714	0.581909
117	2	255	26640	1	45.5287	-91.5253	578.218	208	1	7.50225	-48.9785	296.282	0.79086	56.606	61.1882	1867.5	44.7674	198.551	0.106319	1872	0.771547	-30.2951	53.6306	386058	2.1624	47.4276	14.4474	296.282	29.6622	7.50225	1.21938	-48.9785	345.261	18.9286	43.0819	2.44258	3.47452e+06	0.273669	1799.76	7.89327	2.65455	147.282	12.9499	4.45775	1.0726	0.610931	0.604043	1.36294	0.705282
118	0	255	21586	1	48.7702	-81.7024	293.361	170	1	-12.2409	-73.9286	169.704	0.770501	50.5964	53.1601	1525.5	38.9846	158.61	0.103973	1530	0.872931	-68.8237	53.1302	405854	2.54873	60.418	3.83247	169.704	37.0118	-12.2409	-18.511	-73.9286	243.632	25.9225	48.8608	0.945982	3.65269e+06	0.195433	2237.54	10.5203	3.08656	143.718	9.56805	6.83369	2.86044	0.410221	1.2051	2.02323	1.39883
119	0	255	5373	1	51.2283	-94.4108	367.351	43	1	-38.4979	-88.997	81.5754	0.856857	24.2252	25.807	382.5	20.7575	77.6985	0.203133	387	0.892294	-77.9122	23.309	136130	2.12649	55.045	3.60009	81.5754	33.0163	-38.4979	-57.486	-88.997	170.572	21.1626	56.2656	1.15008	1.22517e+06	0.263386	1683.73	4.31203	2.05609	22.5114	3.88743	2.47074	2.13449	0.075527	1.09709	1.77581	0.930253
120	0	255	37085	1	103.797	-104.503	698.257	290	1	37.7434	-49.761	344.341	0.712098	69.5623	70.8025	2605.5	49.5351	225.338	0.0864855	2610	0.803001	-46.6992	138.465	2.01418e+06	2.99628	110.726	3.56499	344.341	59.8272	37.7434	28.1438	-49.761	394.102	44.2263	83.3393	0.903097	1.81276e+07	0.144709	5520.87	15.0643	3.59227	525.143	27.2193	14.5664	5.92857	0.422572	1.77419	2.47996	2.74157
121	0	255	32530	1	-4.53736	-88.1597	362.258	252	1	-8.5432	-80.5156	142.775	0.608671	69.4373	72.9932	2263.5	42.2645	202.794	0.0895931	2268	0.831649	-77.7507	90.5305	1.1863e+06	2.58909	131.348	1.79873	142.775	60.8341	-8.5432	-20.8019	-80.5156	223.29	51.3939	68.6114	0.472018	1.06767e+07	0.213309	4634.53	12.5834	3.07481	445.745	29.3968	15.7403	3.22765	0.65918	1.17929	2.12088	1.8232
122	0	255	30220	1	18.8342	-94.8211	325.158	237	1	-41.594	-94.1383	149.587	0.545528	72.7728	84.8528	2115	39.6996	262.794	0.124252	2133	0.620361	-91.1604	29.9388	1.11818e+06	2.2389	75.5235	4.4218	149.587	43.4654	-41.594	-56.959	-94.1383	243.725	31.2171	68.688	1.31309	1.00636e+07	0.279816	2987.98	5.87098	2.15757	221.977	23.789	6.96489	2.1086	0.529782	0.902332	1.86	1.29092
123	1	255	72051	1	1.56507	-108	523.347	568	1	-13.554	-72.1755	496.624	0.496316	118.27	115.918	5107.5	58.6991	326.007	0.0638291	5112	0.777109	-61.6544	55.361	1.95448e+06	2.35914	62.2336	18.8538	496.624	39.4914	-13.554	-27.5813	-72.1755	568.8	24.6526	58.6599	2.92521	1.75903e+07	0.261642	3257.27	10.3581	3.06874	545.336	42.851	7.66357	3.90041	0.323963	1.14705	2.05355	2.57915
124	0	255	40523	1	32.4129	-89.4106	471.726	316	1	12.0798	-56.4488	239.934	0.803584	67.8557	71.1196	2839.5	54.5278	215.522	0.0759013	2844	0.876465	-31.1767	54.4832	643154	2.22183	47.0274	8.48022	239.934	31.0328	12.0798	6.46254	-56.4488	296.383	19.9559	45.1143	1.83582	5.78839e+06	0.265002	1889.38	8.48736	2.77229	124.873	11.4047	4.8659	1.65935	0.489048	0.733646	1.57923	1.11316
125	0	247	15075	1	63.1459	-90.5107	383.979	117	1	32.7252	-47.7091	240.65	0.622124	48.0158	54.0833	1048.5	29.8717	150.853	0.143875	1053	0.760914	-23.3385	111.934	506054	2.59578	71.8767	4.26884	240.65	44.3637	32.7252	17.9708	-47.7091	288.359	28.3505	65.7666	1.23357	4.55448e+06	0.214844	3254.3	12.0169	3.27134	292.078	28.988	8.17917	2.92046	0.471617	1.14031	2.01326	1.61105
126	1	255	38374	1	15.6059	-106.809	607.265	301	1	2.14792	-40.4523	305.384	0.694531	74.8368	88.2836	2709	51.9765	272.735	0.100677	2709	0.676501	-26.9304	44.368	423501	1.74701	30.8435	19.5646	305.384	25.0548	2.14792	-9.10328	-40.4523	345.837	14.2994	37.5097	3.13454	3.8115e+06	0.422987	1402.37	6.36389	2.44057	70.9783	9.44785	2.74668	1.11694	0.422031	0.561607	1.42918	0.799198
127	0	255	108114	1	23.9179	-120.997	593.695	842	1	5.49077	-99.1994	268.788	0.537302	135.29	139.589	7573.5	72.6917	386.434	0.0510244	7578	0.798323	-95.5363	102.864	4.45835e+06	3.17553	103.358	2.95052	268.788	58.6485	5.49077	0.71645	-99.1994	367.987	42.9389	72.7665	0.51005	4.01252e+07	0.122723	5264.81	24.1103	4.61746	767.826	16.8937	16.546	5.38854	0.509079	1.7377	2.44349	2.34092
128	0	255	115571	1	32.2602	-127.61	571.886	902	1	21.8141	-72.3646	328.075	0.422413	159.04	157.493	8113.5	67.1803	450.978	0.0555836	8118	0.708034	-66.2836	104.571	4.23623e+06	3.00001	83.758	3.68435	328.075	51.2137	21.8141	16.1383	-72.3646	400.44	35.8035	68.5309	0.728212	3.81261e+07	0.142362	4220.63	18.4495	4.04329	523.458	19.887	12.5894	4.18731	0.49909	1.51854	2.27664	1.84803
129	0	255	13937	1	23.5488	-103.746	460.868	108	1	-55.9525	-86.625	110.775	0.902149	37.3712	39.1152	967.5	33.7144	126.125	0.130362	972	0.874238	-80.1996	-0.40664	490148	1.6	28.9934	6.73517	110.775	27.9037	-55.9525	-74.7961	-86.625	197.4	16.4875	67.3677	1.97002	4.41133e+06	0.451989	1407.72	2.51593	1.53252	34.4164	6.06144	2.26054	1.5927	0.17341	0.714621	1.64908	1.08143
130	3	255	25888	1	38.8165	-125.517	278.628	200	1	-3.7752	-99.3971	152.557	0.810329	55.3867	63.0714	1795.5	44.8815	222.551	0.123949	1800	0.674944	-55.0736	50.9895	399023	2.50291	58.4685	3.84468	152.557	34.8168	-3.7752	-5.6387	-99.3971	251.954	24.026	44.6667	0.590727	3.59121e+06	0.20395	1980.86	19.2342	4.25365	110.601	7.74865	5.99604	1.43625	0.613663	0.877707	1.61805	0.658856
131	0	255	46857	1	25.134	-92.8636	303.507	370	1	84.4581	-12.1471	230.2	0.479276	95.439	93.145	3325.5	45.7416	261.338	0.0785861	3330	0.782223	23.0132	152.543	3.59536e+06	2.68331	73.3197	2.72468	230.2	41.6917	84.4581	78.4969	-12.1471	242.347	30.3075	98.5758	0.5008	3.23583e+07	0.176508	2584.02	18.6281	4.10776	171.143	9.83899	8.41291	1.39593	0.715066	0.831837	1.65785	0.69797
132	0	255	117140	1	27.7251	-124.458	582.497	914	1	-16.1232	-78.904	462.656	0.619404	134.622	157.407	8221.5	83.3853	473.647	0.0576107	8226	0.678619	-66.2444	36.1346	2.01111e+06	2.38021	51.8769	19.698	462.656	32.3529	-16.1232	-22.4983	-78.904	541.56	21.852	46.9077	2.28106	1.81e+07	0.224296	1940.38	9.03429	2.87321	252.792	14.6902	4.99289	1.87907	0.44902	0.912786	1.73186	1.03347
133	0	246	16497	1	67.079	-88.0556	398.924	127	1	34.5489	-32.951	223.313	0.571173	51.8923	57.9396	1138.5	29.6395	173.095	0.152038	1143	0.691012	-20.0038	94.2317	432788	2.42412	61.1569	4.37735	223.313	36.8083	34.5489	25.3153	-32.951	256.264	25.0436	58.3762	1.08495	3.89509e+06	0.217062	2214.15	11.8236	3.33453	94.4933	9.41383	4.82192	2.00504	0.413153	0.971604	1.80117	1.04869
134	0	255	49711	1	11.6684	-119.342	220.169	386	1	-7.63205	-112.398	192.764	0.653661	83.8742	87.4643	3469.5	54.8253	258.551	0.0745212	3474	0.807591	-65.915	57.6576	887451	2.60329	61.8136	3.47875	192.764	37.5833	-7.63205	-14.0818	-112.398	305.161	25.8848	47.9489	0.6062	7.98706e+06	0.190274	2240.85	18.5367	4.12362	154.603	9.52847	7.2884	1.16111	0.724535	0.779985	1.52123	0.5473
135	0	255	38272	1	13.0882	-87.6995	459.091	299	1	-48.134	-80.8134	158.311	0.662768	75.5247	82.9759	2686.5	50.0554	256.066	0.0953158	2691	0.71754	-76.4123	11.6522	1.13235e+06	1.8716	41.5035	6.91265	158.311	29.5751	-48.134	-69.1754	-80.8134	239.124	20.1676	61.5396	1.82449	1.01911e+07	0.357099	1470.24	3.79054	1.76804	71.7727	11.1313	3.89168	1.23568	0.516801	0.64339	1.55998	0.817144
136	0	255	98961	1	27.8398	-151.583	629.623	766	1	-1.0228	-84.7115	167.42	0.77948	108.782	117.652	6889.5	84.7932	398.434	0.057832	6894	0.738487	-55.5311	51.7232	1.29618e+06	2.419	53.1608	3.34728	167.42	32.5574	-1.0228	-3.10881	-84.7115	252.131	22.5124	41.1357	0.366869	1.16657e+07	0.217293	1691.1	12.3231	3.38472	78.3453	2.02485	5.00505	1.53823	0.529037	0.88634	1.68782	0.744737
137	0	255	109589	1	35.4178	-119.684	629.826	852	1	-4.86049	-76.3553	240.619	0.739951	117.498	129.557	7663.5	86.9427	392.434	0.0512081	7668	0.790774	-60.8025	47.3241	1.49293e+06	2.40608	51.2287	5.04357	240.619	32.2687	-4.86049	-6.87382	-76.3553	316.974	21.9906	41.8601	0.718882	1.34364e+07	0.221933	1728.64	11.6146	3.27139	95.4012	3.07806	5.17693	1.5271	0.542727	0.85477	1.67641	0.791385
138	0	255	20982	1	30.9092	-107.88	503.964	164	1	19.9175	-107.744	390.284	0.361933	75.3197	78.9177	1471.5	27.2607	201.338	0.136825	1476	0.675397	-75.6446	137.746	1.36065e+06	3.21007	108.61	5.17873	390.284	67.3891	19.9175	13.5242	-107.744	498.028	46.4386	91.0858	1.2757	1.22458e+07	0.127156	7899.91	26.9783	4.84814	1738.31	87.2829	20.659	6.79424	0.502106	1.80099	2.52473	3.51307
139	0	255	53798	1	16.8052	-123.365	414.275	421	1	14.332	-36.4	208.868	0.507594	100.724	99.4082	3784.5	51.1271	341.22	0.0901626	3789	0.639108	-19.802	70.1985	759762	1.96168	37.9085	6.54537	208.868	29.2713	14.332	0.452128	-36.4	245.268	17.9758	42.4813	1.8051	6.83786e+06	0.33872	1599.25	8.46844	2.77294	108.092	14.944	4.22347	1.10823	0.582703	0.623277	1.49079	0.71523
140	1	255	54853	1	22.6545	-142.962	579.853	425	1	22.2	-42.0948	248.521	0.73333	83.8739	91.8314	3820.5	61.5073	298.492	0.0781292	3825	0.73406	-19.5681	86.5057	1.13075e+06	2.22433	54.7505	5.89389	248.521	35.4697	22.2	6.04235	-42.0948	290.615	22.9493	51.5809	1.60977	1.01767e+07	0.275073	2167.74	10.8754	3.13344	173.307	19.8161	6.06868	1.84084	0.534319	0.861457	1.78808	1.09026
141	0	249	33071	1	27.5388	-115.857	472.386	258	1	55.8147	-28.9475	251.502	0.559916	77.3527	77.1298	2317.5	43.311	237.037	0.102281	2322	0.719945	-2.39772	124.518	1.55471e+06	2.61929	59.0676	4.81481	251.502	40.7106	55.8147	45.1731	-28.9475	280.45	26.4898	77.6273	1.25927	1.39924e+07	0.193107	2910.72	11.3365	3.15529	245.177	19.3085	7.73225	2.21006	0.553826	0.99367	1.83251	1.21408
142	0	255	39552	1	33.3533	-59.8983	552.625	307	1	-0.026327	-56.1493	185.299	0.559326	80.6017	84.0536	2758.5	45.0826	234.551	0.0850286	2763	0.793786	-52.7063	96.2191	1.11807e+06	2.36494	88.5722	2.97376	185.299	50.7823	-0.026327	-25.8097	-56.1493	241.448	38.4674	60.3483	1.02445	1.00626e+07	0.266857	3641.92	7.84589	2.41626	330.058	34.3492	10.3338	2.31155	0.631202	0.948382	1.9094	1.40417
143	0	255	30354	1	21.7583	-76.7726	482.75	231	1	-21.4332	-75.6201	189.047	0.785735	58.63	63.6396	2074.5	46.0677	206.309	0.0994498	2079	0.782608	-68.7016	31.5676	515153	2.36754	55.1046	5.90899	189.047	32.3349	-21.4332	-27.516	-75.6201	264.667	22.7956	47.2239	1.28356	4.63637e+06	0.223703	1770.71	8.26498	2.72128	93.1035	8.10501	4.97354	1.53558	0.52738	0.878417	1.69239	0.762181
144	0	255	26335	1	30.2449	-113.699	275.741	207	1	-38.7127	-113.232	119.14	0.637023	61.9795	67.082	1858.5	39.4824	181.581	0.0977028	1863	0.841621	-110.676	29.5474	945746	2.65062	82.7306	2.87084	119.14	44.894	-38.7127	-41.7838	-113.232	232.371	33.302	67.5931	0.570399	8.51171e+06	0.17669	3070.15	10.7752	3.04594	198.601	12.415	8.46532	2.4791	0.545613	1.12582	1.97783	1.19477
145	0	255	55430	1	73.6618	-50.4041	495.607	434	1	7.20847	-50.4041	225.143	0.560716	96.883	104.139	3901.5	54.3238	302.735	0.0775945	3906	0.731405	-49.4114	91.2237	1.55565e+06	2.5547	91.134	3.97213	225.143	48.0242	7.20847	-8.911	-50.4041	275.547	35.347	59.8702	1.15981	1.40008e+07	0.212927	3532.48	8.2185	2.54474	298.174	28.44	9.45365	2.4859	0.582199	1.04746	1.9751	1.37644
146	0	255	35821	1	9.10135	-88.6337	526.266	283	1	-36.7134	-88.6337	133.028	0.565129	76.4168	81.0555	2542.5	43.1853	223.581	0.0879374	2547	0.799468	-79.3285	26.1766	954257	2.22732	65.0062	4.25251	133.028	36.0085	-36.7134	-51.2034	-88.6337	221.662	25.5577	58.0683	1.26099	8.58831e+06	0.253805	2024.06	5.5306	2.15885	100.534	11.7415	5.06475	1.59003	0.518042	0.796965	1.70594	0.948188
147	1	248	32154	1	54.6676	-119.675	467.294	250	1	16.6592	-74.9842	192.814	0.553269	72.7622	81.8841	2245.5	40.257	215.095	0.0957896	2250	0.780963	-32.7216	85.6504	598976	2.44151	63.5289	3.49004	192.814	36.881	16.6592	6.11492	-74.9842	267.798	26.02	48.948	0.881745	5.39078e+06	0.223328	2118.37	15.8192	3.84291	103.204	10.9906	5.86876	1.66599	0.556619	0.875542	1.71992	0.894981
148	0	255	9375	1	53.0716	-64.1131	556.771	74	1	78.9526	5.23499	172.217	0.439111	44.382	45.3982	661.5	19.4886	111.64	0.168767	666	0.816679	33.0354	123.788	567437	2.24182	52.2459	2.77873	172.217	30.6759	78.9526	78.7124	5.23499	166.982	21.3029	87.5675	0.372079	5.10693e+06	0.235939	1434.55	8.42686	2.84633	30.2793	1.28481	3.39369	2.09518	0.236589	1.13426	1.81455	0.805336
149	0	255	8640	1	69.1911	-62.4107	496.85	70	1	50.1861	-21.1038	496.85	0.548536	38.8673	39.4588	625.5	21.3201	106.669	0.170534	630	0.831151	-4.83586	98.5276	547655	2.43236	55.3104	21.3802	496.85	42.4639	50.1861	36.0468	-21.1038	517.953	20.8287	88.4513	3.70659	4.92889e+06	0.231429	5305	9.215	2.89573	1302.37	91.2893	10.8586	7.55432	0.187004	1.4311	2.00056	5.46231
150	0	255	25774	1	32.6561	-118.858	326.655	197	1	-9.00156	-100.898	167.941	0.361728	80.8833	86.5852	1768.5	29.2578	213.338	0.120632	1773	0.698778	-83.288	67.0434	669071	2.77326	86.4787	2.71494	167.941	47.7322	-9.00156	-13.4321	-100.898	268.839	35.9605	58.2778	0.454104	6.02164e+06	0.163132	3315.27	18.3674	4.14307	229.133	14.4961	8.87478	4.06698	0.372119	1.55181	2.24608	1.61437
151	0	255	84410	1	-5.7488	-121.864	296.116	652	1	-58.2076	-90.4543	168.238	0.598947	119.873	134.164	5863.5	71.7979	370.919	0.0632589	5868	0.73182	-87.0343	7.92859	3.6506e+06	1.66213	42.5375	6.92109	168.238	35.4532	-58.2076	-84.6378	-90.4543	258.693	21.374	74.827	2.01323	3.28554e+07	0.482762	2210.95	3.49765	1.62246	180.07	22.3131	4.75691	1.29971	0.565928	0.540211	1.40343	1.00288
152	0	255	6792	2	45.9361	-73.0801	385.701	54	1	33.9044	-72.0276	207.657	0.70595	29.8244	31.3209	481.5	21.0546	88.669	0.184152	486	0.877265	-62.2812	112.827	331161	3.06427	110.945	2.54065	207.657	58.4018	33.9044	28.1343	-72.0276	279.685	42.7068	78.311	0.363062	2.98045e+06	0.12963	4983.09	19.5486	4.25963	318.185	2.83996	12.4412	6.83258	0.293378	1.97034	2.37735	2.926
153	0	255	6016	1	52.8539	-77.666	331.026	46	1	46.4269	-68.9283	179.679	0.834343	26.3469	30.5941	409.5	21.9824	92.9117	0.226891	414	0.772079	-35.7293	120.968	270843	2.82743	76.4333	2.48852	179.679	49.5174	46.4269	42.9447	-68.9283	248.607	33.9096	76.7326	0.147658	2.43759e+06	0.166352	3732.43	22.3886	4.63804	146.537	-3.28126	7.91759	4.45158	0.279421	1.65332	2.22938	1.69553
154	0	255	65358	1	2.49901	-65.5444	412.691	510	1	-20.3988	-65.5444	286.901	0.604816	103.897	105.513	4585.5	62.8383	338.735	0.0738709	4590	0.70866	-60.6599	71.0534	1.99653e+06	1.87171	69.1578	5.19447	286.901	47.2732	-20.3988	-55.4324	-65.5444	352.445	31.9515	62.568	1.61776	1.79687e+07	0.437301	3498.65	10.5684	2.92041	417.506	45.7589	9.0885	0.935307	0.811587	0.464794	1.30662	0.717531
155	0	255	149452	1	5.74303	-102.499	616.147	1164	1	-23.5926	-40.407	198.985	0.737838	138.522	140.616	10471.5	102.207	469.831	0.0448675	10476	0.77209	-36.7236	18.7548	1.88269e+06	1.22625	2.28622	15.1888	198.985	20.5004	-23.5926	-36.7232	-40.407	239.392	6.85464	40.2173	3.26409	1.69442e+07	0.626698	1060.82	2.65406	1.41711	139.302	17.7897	3.40237	0.819767	0.608735	0.361797	1.10429	0.68826
156	1	255	14635	1	25.7636	-83.2062	379.344	117	1	-21.7812	-80.4141	144.107	0.472523	55.0934	57.0789	1048.5	26.0329	147.64	0.14081	1053	0.777475	-73.0307	45.0045	395793	2.51189	85.9058	3.75742	144.107	43.8596	-21.7812	-36.9687	-80.4141	224.521	31.863	58.1622	1.1273	3.56214e+06	0.206078	2908.43	6.959	2.51924	162.053	14.8988	6.61597	4.17461	0.211918	1.4063	2.22896	2.0996
157	0	255	11404	1	53.3462	-86.8096	282.337	89	1	1.73718	-78.2225	150.646	0.652663	41.4154	48.0937	792	27.0303	146.61	0.185114	801	0.680461	-54.5294	61.172	177199	2.49863	57.9292	3.57178	150.646	34.7611	1.73718	1.73623	-78.2225	228.869	23.5547	44.6206	0.483601	1.59479e+06	0.205908	1987.98	12.0244	3.43006	55.8119	2.19315	4.26155	3.22867	0.13804	1.40451	2.05066	1.25173
158	0	255	37871	1	4.55271	-98.3787	280.032	296	1	-63.0114	-83.0168	118.934	0.714498	69.7205	74.2159	2659.5	49.8151	220.794	0.0830208	2664	0.827976	-80.9411	-20.9764	1.55161e+06	1.24837	12.1323	10.9985	118.934	23.4651	-63.0114	-78.4876	-83.0168	201.951	9.66655	72.401	2.7912	1.39644e+07	0.613541	1271.47	2.05305	1.34763	64.3313	9.79997	2.24267	1.29527	0.26399	0.480473	1.28127	1.06341
159	0	255	38513	1	23.5536	-127.418	388.67	302	1	-72.0393	-106.187	71.4906	0.571691	79.5227	86.5852	2713.5	45.4624	234.551	0.0864387	2718	0.787285	-97.7395	-32.0004	1.85608e+06	1.87174	35.6106	7.55747	71.4906	23.1612	-72.0393	-81.7211	-106.187	177.678	14.9069	78.3962	1.90013	1.67047e+07	0.346871	956.298	4.96994	2.17668	27.7579	4.1555	2.22979	1.3021	0.262669	0.794602	1.5958	0.670136
160	0	255	78927	1	0.613711	-157.974	342.034	614	1	-7.94926	-157.974	297.816	0.627451	107.669	111.324	5521.5	67.5572	313.279	0.0567381	5526	0.840818	-70.3659	46.2348	1.86823e+06	2.60285	57.7939	7.61875	297.816	38.6634	-7.94926	-10.8722	-157.974	455.79	24.1637	55.1608	1.46541	1.68141e+07	0.202931	2979.53	27.8127	5.11033	435.809	27.6192	8.3808	1.59623	0.676313	0.775613	1.58936	0.987766
161	0	255	123319	1	27.3998	-112.856	578.328	950	1	30.6527	-56.7952	287.022	0.594122	136.677	147.763	8545.5	81.2028	395.22	0.0462489	8550	0.829152	-46.9778	96.9328	3.59377e+06	2.64492	60.4587	4.09947	287.022	40.865	30.6527	28.0299	-56.7952	343.817	27.5136	61.5054	0.62031	3.2344e+07	0.188071	2843.33	13.356	3.43448	227.422	8.87094	8.36738	2.12775	0.593621	0.995784	1.8799	1.13057
162	0	255	52261	1	8.02883	-161.883	306.009	404	1	-43.7899	-114.837	199.698	0.835422	75.244	82.5409	3631.5	62.8605	243.037	0.0669246	3636	0.878975	-109.476	27.217	1.96017e+06	2.63162	80.0168	4.36208	199.698	43.5771	-43.7899	-49.7518	-114.837	314.534	32.3211	69.6557	0.910867	1.76416e+07	0.17812	2934.36	10.6186	3.00556	224.806	11.7987	8.49525	2.156	0.593227	0.956534	1.81341	1.2308
163	0	255	53110	2	32.0512	-125.946	350.557	416	1	-32.0523	-102.979	235.526	0.808365	77.1406	81.2219	3739.5	62.3578	240.551	0.0643271	3744	0.901164	-95.523	32.3203	1.4e+06	2.59286	68.264	4.36211	235.526	39.1637	-32.0523	-36.129	-102.979	338.505	29.1007	58.0119	0.742171	1.26e+07	0.184576	2338.04	12.8534	3.42745	122.22	3.90291	6.6658	2.24231	0.496622	1.03721	1.84409	1.1614
164	0	255	64626	1	15.971	-117.072	412.877	505	1	42.762	-77.5751	322.32	0.596986	100.908	109.202	4540.5	60.2406	354.978	0.0781803	4545	0.672908	-0.0932853	100.284	1.98426e+06	2.29669	50.8904	9.25248	322.32	33.6387	42.762	30.9321	-77.5751	399.895	22.0472	62.6835	1.92306	1.78583e+07	0.262347	2100.63	23.3692	4.73107	174.128	17.2523	5.58558	1.64192	0.544673	0.753683	1.60131	1.07075
165	0	255	38271	1	12.1868	-84.278	383.453	298	1	28.9816	-82.3654	225.298	0.489853	87.7146	91.0934	2677.5	42.9673	266.007	0.0993491	2682	0.689567	-45.3027	102.465	1.22547e+06	2.84042	78.6757	3.00044	225.298	46.3542	28.9816	31.9169	-82.3654	307.664	33.7443	64.1274	0.386876	1.10293e+07	0.161592	3272.39	20.4151	4.28249	257.446	5.83217	10.6165	2.31595	0.642067	1.11041	1.92698	1.07955
166	0	255	20387	1	39.8774	-115.632	324.425	160	1	8.28202	-59.2229	188.404	0.344082	82.9589	84.8528	1431	28.5447	304.492	0.212783	1440	0.440401	-37.5461	60.7006	296129	2.35065	58.3812	5.00404	188.404	32.5365	8.28202	3.94828	-59.2229	247.627	22.6936	43.021	1.10513	2.66516e+06	0.225625	1782.21	7.24057	2.53666	78.6214	7.56028	4.70516	1.48887	0.52093	0.833296	1.63112	0.788025
167	0	255	12560	1	37.6615	-87.2724	355.09	95	1	-62.4244	-84.6735	126.4	0.50837	46.7802	48.8365	850.5	23.7816	126.426	0.14865	855	0.817719	-82.3941	-14.738	496101	1.34086	21.4023	10.5465	126.4	25.6367	-62.4244	-79.5246	-84.6735	211.073	12.5312	72.2642	2.56948	4.46491e+06	0.5641	1325.31	2.15736	1.42856	41.1105	7.10343	2.1946	1.7294	0.118624	0.678978	1.56598	1.26465
168	0	255	20376	1	26.1661	-79.7669	523.431	159	1	7.86534	-68.0133	217.207	0.727663	53.6417	62.6418	1426.5	39.0331	212.309	0.148832	1431	0.630628	-51.2649	74.1233	432199	2.67991	64.6127	4.30849	217.207	40.2915	7.86534	4.37644	-68.0133	285.22	27.9595	52.1367	0.967739	3.88979e+06	0.184289	2656.37	13.7116	3.51754	164.397	11.6812	7.45703	2.11498	0.556465	1.06662	1.82664	0.970625
169	0	255	7362	1	58.0248	-63.2659	330.206	59	1	-11.4946	-59.5058	169.826	0.634058	32.7169	33.1361	526.5	20.7444	90.4264	0.17175	531	0.899516	-57.7226	70.473	201897	2.03288	81.5059	4.19792	169.826	46.6079	-11.4946	-39.5884	-59.5058	229.332	33.5844	58.4977	1.35607	1.81707e+06	0.353634	3289.86	4.29691	1.916	200.159	23.6412	6.08644	3.59856	0.252254	1.15559	2.04017	2.24779
170	0	255	8467	1	14.2813	-71.7047	259.781	67	1	-38.1062	-70.0659	171.477	0.706587	33.4709	33.541	598.5	23.6501	101.397	0.169418	603	0.855287	-67.768	27.9377	262261	1.94768	33.9223	7.16067	171.477	37.1616	-38.1062	-65.1947	-70.0659	241.543	21.9507	62.5647	2.05452	2.36035e+06	0.374471	2462.26	4.11128	1.80852	316.14	32.5048	5.95624	2.59464	0.393438	0.922468	1.79365	1.73767
171	0	255	17590	1	59.6488	-77.4049	338.775	133	1	113.739	-41.3283	236.227	0.768271	47.7261	51.788	1192.5	36.6666	172.368	0.144543	1197	0.710197	33.602	184.678	2.17345e+06	2.86935	80.0135	2.7926	236.227	46.6461	113.739	119.633	-41.3283	277.555	31.559	127.835	-0.324023	1.95611e+07	0.162643	3405.17	37.7232	5.96555	338.835	-20.7441	10.6797	2.14141	0.664922	1.12429	1.82729	0.854612
172	0	255	42073	1	7.14611	-121.475	231.545	324	1	-9.72278	-112.752	212.672	0.279565	118.448	123.037	2911.5	33.1139	288.551	0.0991074	2916	0.662888	-74.0159	63.4698	1.06397e+06	2.80076	77.4042	3.95438	212.672	44.9277	-9.72278	-19.329	-112.752	325.425	31.2462	57.305	0.826568	9.57575e+06	0.168324	3189.33	18.0336	4.10138	224.367	14.3324	8.15724	3.31167	0.418638	1.31183	2.11012	1.56903
173	0	246	75311	1	6.24082	-117.417	512.673	587	1	-27.9982	-85.0705	481.583	0.41007	133.287	138.293	5278.5	54.6572	379.404	0.0718773	5283	0.678826	-69.7819	38.8921	2.05594e+06	2.39348	60.7794	20.511	481.583	37.0201	-27.9982	-39.5291	-85.0705	566.654	24.6948	59.1815	2.86788	1.85034e+07	0.228793	2718.55	7.28713	2.4489	686.484	44.5693	8.1742	3.01526	0.460724	0.994582	1.90583	2.02122
174	0	255	132965	1	-1.70209	-121.365	487.365	1035	1	13.5879	-77.381	351.373	0.919577	114.773	123.693	9310.5	105.543	394.492	0.0423707	9315	0.867067	-70.584	101.143	4.65341e+06	2.9667	106.259	3.18989	351.373	54.0706	13.5879	11.2948	-77.381	428.754	41.4741	67.0526	0.555304	4.18807e+07	0.139843	4311.41	18.0657	3.91629	518.601	15.4486	14.3138	3.40137	0.615877	1.333	2.16144	1.61528
175	0	255	14997	1	66.2416	-112.321	445.174	120	1	75.0313	-16.9169	388.416	0.338797	72.3202	75.9539	1075.5	24.5018	208.368	0.19374	1080	0.55793	10.9114	163.387	1.29586e+06	2.75694	63.4795	8.79304	388.416	48.7564	75.0313	61.824	-16.9169	405.332	28.1657	103.918	2.12503	1.16628e+07	0.189028	5169.16	13.3602	3.61136	758.299	49.3521	9.24605	7.97352	0.067358	1.77714	2.42167	4.74489
176	0	253	31200	1	8.67036	-133.194	392.423	242	1	-8.2938	-102.15	187.386	0.404002	86.737	96.1873	2173.5	35.0419	238.066	0.109531	2178	0.694204	-70.5063	49.4184	624221	2.69152	60.2733	3.76233	187.386	39.2772	-8.2938	-12.8453	-102.15	289.536	26.5223	50.788	0.55095	5.61799e+06	0.18076	2510.64	18.6071	4.16242	152.582	5.56649	7.1092	1.98559	0.561882	1.00237	1.80341	0.978463
177	0	255	30595	1	11.3863	-100.599	304.755	242	1	-51.2031	-93.9478	129.85	0.773723	62.2444	67.6831	2173.5	48.1599	265.279	0.122052	2178	0.622991	-90.5931	19.3027	1.19608e+06	2.00015	58.2741	4.5318	129.85	37.9455	-51.2031	-68.7204	-93.9478	223.797	26.5805	70.3029	1.41431	1.07648e+07	0.339765	2320.74	4.07288	1.84513	89.765	13.5419	4.55651	1.88413	0.413961	0.797178	1.7384	1.24385
178	0	255	10160	1	56.9424	-84.6009	290.091	78	1	3.67591	-84.344	205.62	0.801348	35.1471	41.6773	697.5	28.1651	132.125	0.189426	702	0.708586	-79.511	93.669	322114	2.80958	93.9794	2.90806	205.62	52.2673	3.67591	1.03454	-84.344	289.964	38.7647	64.2625	0.620456	2.89903e+06	0.160421	4116.16	12.3577	3.30976	260.521	18.939	9.38913	3.78711	0.424789	1.50407	2.14034	1.50084
179	2	247	7986	1	53.157	-92.1581	331.314	63	1	-13.8751	-88.971	137.385	0.735618	31.8906	36.1248	562.5	23.4593	101.397	0.180261	567	0.829165	-78.0631	51.4478	166508	2.47502	56.7309	3.79495	137.385	38.1152	-13.8751	-12.6036	-88.971	226.356	25.0784	51.4099	0.762837	1.49857e+06	0.199798	2450.47	8.42772	2.84228	82.0683	5.59519	4.6992	3.30459	0.168708	1.33244	2.1244	1.52188
180	0	253	165275	1	-1.96527	-143.959	254.069	1278	1	57.9011	-111.807	223.231	0.766975	140.583	145.986	11497.5	107.824	438.676	0.0381541	11502	0.866488	-19.961	123.488	8.67528e+06	2.86702	71.5859	3.55943	223.231	45.1136	57.9011	63.8437	-111.807	335.037	29.7484	82.3903	-0.567968	7.80775e+07	0.166472	3435.63	43.0462	6.36245	489.035	-29.2914	11.6421	1.38183	0.787539	0.842264	1.63622	0.671113
181	0	255	9991	1	21.7093	-90.0668	495.037	78	1	-37.8442	-86.9247	183.426	0.758028	34.9067	39.4588	697.5	26.4603	114.125	0.16362	702	0.820345	-83.247	31.945	370181	2.173	62.8939	6.04106	183.426	44.6462	-37.8442	-63.8923	-86.9247	270.351	30.424	68.8906	1.73115	3.33163e+06	0.306706	3313.73	4.67824	2.03271	220.202	22.6954	5.9863	3.80502	0.223089	1.22922	2.12872	2.28541
182	0	255	18128	1	45.372	-79.9379	371.779	138	1	-36.3503	-78.5011	129.064	0.811691	47.3691	56.0446	1237.5	38.4491	211.581	0.170974	1242	0.589388	-77.5111	29.5925	487380	2.20258	69.7343	3.26836	129.064	39.7789	-36.3503	-56.6685	-78.5011	207.565	30.4875	59.4285	1.05754	4.38642e+06	0.272422	2210.39	4.64444	2.0646	73.5776	9.62938	4.63034	3.11654	0.193074	1.18365	2.09594	1.69124
183	0	255	7205	1	75.9743	-61.9334	479.502	54	1	51.6397	-23.7815	239.062	0.556812	35.8112	42.107	481.5	19.9401	116.912	0.242807	486	0.665342	3.68755	113.533	297206	2.32955	48.6846	5.91354	239.062	38.1088	51.6397	39.6114	-23.7815	262.843	20.4188	74.1877	1.7028	2.67485e+06	0.256516	2837.15	9.06091	2.8998	226.76	25.2266	6.48432	3.88156	0.247898	1.3451	2.01157	2.0635
184	0	255	18302	1	85.015	-90.7221	346.009	143	1	51.6368	-41.8406	342.507	0.428237	64.0569	72.9932	1282.5	27.4315	180.125	0.140448	1287	0.70479	-9.47522	102.366	952463	2.60874	53.427	8.42696	342.507	42.5733	51.6368	37.7271	-41.8406	384.347	22.7628	81.6124	2.01392	8.57217e+06	0.20534	3994.23	16.5311	3.93817	597.541	40.3727	8.36622	4.28916	0.294425	1.34528	2.1261	2.42918
185	0	255	12019	1	51.8015	-96.5966	572.864	95	1	26.2086	-30.4642	188.793	0.431283	51.4238	51.3517	850.5	22.1782	140.912	0.165681	855	0.73366	-6.87102	61.2429	165118	1.93361	36.0559	8.65045	188.793	23.5186	26.2086	19.9537	-30.4642	219.257	14.9578	41.6904	1.69994	1.48606e+06	0.312576	1051.2	4.91408	2.18587	24.9275	3.50692	2.24601	1.70673	0.137881	0.923777	1.70203	0.808838
186	0	255	8307	1	63.2291	-112.134	348.628	67	1	17.5244	-62.1906	115.176	0.983709	28.9029	36.4966	598.5	28.4321	112.669	0.188252	603	0.769719	-31.6876	69.2896	113690	2.30245	43.1918	3.35711	115.176	28.9241	17.5244	14.0174	-62.1906	177.367	18.3854	41.1931	0.530779	1.02321e+06	0.231009	1389.77	8.57547	2.84416	46.0366	4.94076	3.66872	1.72659	0.359513	1.05296	1.631	0.615104
187	1	247	26695	1	27.5944	-156.673	360.351	206	1	-9.58396	-65.3701	217.109	0.573368	67.4925	64.8999	1849.5	38.6981	211.279	0.114236	1854	0.721565	-47.9925	48.6467	497881	2.16663	40.0838	9.21347	217.109	32.8458	-9.58396	-22.9946	-65.3701	282.479	17.155	49.162	2.29907	4.48093e+06	0.284287	2325.05	10.0771	3.05571	223.176	22.9477	5.19822	2.24194	0.383919	0.914584	1.78158	1.39541
188	0	247	41432	1	22.6822	-107.902	302.465	324	1	-25.2721	-107.429	216.638	0.76133	72.8315	81.6088	2907	55.4488	251.522	0.0865228	2916	0.759892	-81.9455	35.9525	962272	2.5816	62.7816	4.79888	216.638	37.7511	-25.2721	-32.6147	-107.429	324.067	26.0485	54.4975	0.954977	8.66044e+06	0.194578	2331.29	13.2191	3.52779	121.515	7.66112	5.64549	2.55192	0.376316	1.11441	1.98634	1.29666
189	0	255	29047	1	24.5471	-74.9264	477.805	223	1	0.691286	-70.4129	213.561	0.566488	69.6355	75.2396	2002.5	39.4476	224.309	0.112014	2007	0.707205	-61.2054	64.1296	552238	2.63904	66.9276	4.2216	213.561	40.0592	0.691286	-5.21596	-70.4129	283.974	28.9475	49.7635	0.896153	4.97014e+06	0.18257	2475.93	11.7576	3.25128	137.051	7.69202	6.7853	2.04161	0.538947	0.973629	1.82445	1.07483
190	0	255	61797	1	36.0097	-117.272	449.319	481	1	-11.922	-69.561	155.653	0.819906	83.581	88.2836	4324.5	68.5286	309.463	0.0715604	4329	0.753293	-38.5209	25.2429	525729	1.84158	28.9214	7.85049	155.653	21.9198	-11.922	-20.3813	-69.561	225.214	12.946	33.0604	1.89824	4.73157e+06	0.364811	950.858	9.83308	3.0517	49.25	6.7396	2.72742	0.647272	0.61501	0.521425	1.24202	0.373126
191	1	255	70287	1	9.59566	-142.823	441.865	547	1	-18.698	-105.138	353.065	0.822939	89.1908	101.203	4918.5	73.3986	345.161	0.0701762	4923	0.720276	-88.1886	61.1472	2.43619e+06	2.8567	71.731	7.43057	353.065	46.8879	-18.698	-30.6151	-105.138	458.202	29.8506	66.7362	1.60018	2.19257e+07	0.169651	4104.11	16.7011	3.7844	831.393	52.0744	12.5208	3.00368	0.615616	1.05788	1.92515	1.86701
192	0	255	51618	1	50.3056	-122.687	595.598	406	1	9.35087	-85.9359	357.72	0.606531	89.7675	102.528	3649.5	54.4468	286.492	0.0785018	3654	0.747495	-64.1494	96.2596	1.78667e+06	2.90684	78.005	6.01354	357.72	49.8192	9.35087	-3.45445	-85.9359	443.656	33.0131	66.3375	1.32887	1.608e+07	0.159637	4313.23	15.2977	3.63616	737.051	47.845	12.7167	4.4192	0.483745	1.40246	2.19334	2.41439
193	0	255	33407	1	18.8145	-117.277	351.429	261	1	-53.3643	-106.073	153.712	0.547178	80.1407	87.4643	2344.5	43.8512	272.735	0.11633	2349	0.629345	-100.755	11.1787	1.4014e+06	2.52657	70.1014	5.1487	153.712	39.697	-53.3643	-65.0458	-106.073	259.785	29.1163	73.2758	1.37644	1.26126e+07	0.200012	2521.59	7.64955	2.58305	184.55	15.8364	6.72213	2.81306	0.412462	1.12213	2.01538	1.5386
194	0	255	13125	1	46.2566	-83.275	371.113	101	1	9.70088	-75.5924	163.011	0.450661	51.8781	54.3323	904.5	23.3794	140.61	0.155456	909	0.758215	-52.2707	78.0759	276275	2.59187	56.0149	3.63876	163.011	39.7011	9.70088	-0.0155661	-75.5924	238.603	26.0101	52.301	0.891715	2.48647e+06	0.203804	2641.29	12.9296	3.50079	132.316	10.9957	5.45109	2.75742	0.326893	1.20807	1.94475	1.26346
195	1	252	54056	1	3.6153	-158.655	387.718	428	1	-9.02816	-88.9704	228.22	0.368104	135.146	144.281	3847.5	49.748	651.286	0.169275	3852	0.337615	-70.0973	72.9934	1.51111e+06	2.71823	75.9284	4.66944	228.22	45.5502	-9.02816	-19.1048	-88.9704	317.191	31.176	59.4191	1.22695	1.36e+07	0.181064	3449.12	10.4024	2.94848	341.957	28.869	9.00742	2.19733	0.602409	0.985967	1.85888	1.20401
196	0	255	36395	1	18.9473	-121.052	348.73	286	1	-3.71878	-103.609	214.78	0.567324	77.5668	87.3613	2565	44.0055	264.978	0.103305	2574	0.677547	-96.9468	93.1264	1.43754e+06	3.11043	107.109	2.64522	214.78	58.7568	-3.71878	-13.5546	-103.609	318.389	44.0027	70.8969	0.484305	1.29379e+07	0.124823	5012.53	21.0196	4.25084	626.918	22.4805	16.1544	4.3572	0.575446	1.55043	2.27719	1.9271
197	0	255	39941	1	31.7928	-81.8944	371.959	305	1	-12.1219	-81.8944	127.561	0.622203	78.5916	85.9593	2740.5	48.8999	309.463	0.112922	2745	0.599668	-75.077	61.067	873153	2.58874	92.0883	2.15164	127.561	44.5988	-12.1219	-19.3582	-81.8944	209.456	35.3567	53.5051	0.418956	7.85838e+06	0.17835	2715.86	9.80993	2.98042	126.354	6.43767	7.31072	3.6043	0.339532	1.40565	2.2188	1.6262
198	0	255	19788	1	42.8059	-67.9971	370.247	156	1	14.7582	-58.939	231.71	0.712635	50.7604	53.1601	1399.5	36.1737	156.125	0.111558	1404	0.849414	-50.896	86.5841	549216	2.63535	86.1363	3.9835	231.71	46.7315	14.7582	5.80188	-58.939	290.649	34.5438	59.3347	0.947343	4.94294e+06	0.183514	3302.81	9.36056	2.77416	275.239	23.558	9.09166	2.43676	0.577133	1.11364	1.95248	1.18595
199	0	255	19802	1	48.2359	-63.9103	468.251	153	1	-24.9342	-63.6657	235.578	0.678053	51.5488	57.7062	1372.5	34.9528	162.853	0.118654	1377	0.806428	-61.0275	33.0274	524133	1.73097	56.9348	8.03624	235.578	39.6798	-24.9342	-54.2439	-63.6657	299.244	24.7889	58.5295	2.108	4.71719e+06	0.452518	2803.99	3.14426	1.64882	155.327	19.2617	4.2989	2.59852	0.242657	0.820739	1.75032	1.9157
200	0	255	21939	1	36.2806	-110.38	259.787	168	1	4.67008	-102.29	147.758	0.753264	50.6921	53.1601	1507.5	38.1846	156.853	0.104048	1512	0.877488	-40.2804	49.489	281708	2.39028	40.6495	4.23705	147.758	29.5588	4.67008	1.55402	-102.29	250.048	17.5164	40.9492	0.430801	2.53537e+06	0.242843	1655.02	20.5691	4.50891	52.6805	-0.0309711	3.5343	2.58058	0.149911	1.1427	1.90143	1.24896
201	0	255	39181	1	43.7236	-98.9355	374.174	307	1	9.87748	-50.8619	210.361	0.577878	79.0563	80.7775	2758.5	45.6849	221.823	0.0804145	2763	0.839333	-29.6057	75.5509	632446	2.22457	54.6147	4.57529	210.361	35.0576	9.87748	-4.06162	-50.8619	261.223	23.8098	45.3882	1.31766	5.69201e+06	0.289053	1962.52	7.9121	2.65435	99.5524	13.3283	4.79556	1.33245	0.563436	0.740337	1.60641	0.775401
202	0	255	261652	1	10.7048	-196.669	615.693	2034	1	15.9234	-94.0279	328.031	0.723225	182.919	189.381	18301.5	132.292	587.044	0.0320763	18306	0.816917	-89.2409	104.259	1.05636e+07	3.01071	101.177	2.90156	328.031	57.1062	15.9234	15.6492	-94.0279	422.059	41.8343	72.066	0.342961	9.50723e+07	0.136205	4939.95	19.3933	3.98773	624.112	16.4153	15.78	1.81603	0.793188	0.844249	1.73816	1.09747
203	0	255	30740	1	44.5869	-75.138	397.639	246	1	48.5217	-37.1926	229.077	0.909805	56.6448	68.4105	2209.5	51.5357	204.853	0.0927146	2214	0.813411	-6.90188	111.82	1.21907e+06	2.55228	57.1247	4.95016	229.077	38.3011	48.5217	38.6914	-37.1926	266.27	24.4395	70.3958	1.24039	1.09716e+07	0.20973	2601.21	15.4589	3.80948	230.173	19.7996	6.2181	2.43953	0.426128	1.10177	1.87056	1.20251
204	0	255	48029	1	7.7892	-83.588	640.131	379	1	-25.5902	-57.3014	242.717	0.463673	98.7709	108.416	3406.5	45.7974	293.522	0.0861652	3411	0.704886	-55.9924	55.0992	1.37157e+06	1.59869	38.0343	7.94985	242.717	39.8012	-25.5902	-53.233	-57.3014	300.018	22.1623	60.1575	2.22376	1.23442e+07	0.52469	2964.07	3.42281	1.62274	274.353	30.3746	5.52493	2.3698	0.397223	0.693902	1.51391	1.87045
205	0	255	35540	1	23.9934	-82.1866	575.577	279	1	31.7767	-59.4748	220.369	0.596178	77.912	79.712	2511	46.4494	294.25	0.117184	2511	0.603687	-52.9557	139.092	1.66509e+06	2.88796	114.37	2.52233	220.369	58.6281	31.7767	22.1514	-59.4748	279.844	44.3316	77.2533	0.596965	1.49858e+07	0.154019	4958.32	12.4574	3.26438	423.672	30.199	12.2685	5.07577	0.412556	1.70596	2.41063	2.14964
206	0	255	11663	1	44.0666	-73.2741	492.878	93	1	-28.4672	-73.1121	128.706	0.635955	42.0225	44.2945	832.5	26.7244	131.397	0.157834	837	0.778416	-70.4271	66.0299	371114	2.33583	65.606	3.32412	128.706	46.3538	-28.4672	-63.0442	-73.1121	201.818	32.5203	63.1702	1.26247	3.34003e+06	0.272748	3180.09	5.48258	2.14385	194.905	24.3911	7.33891	3.81354	0.310233	1.24652	2.14053	2.22556
207	0	255	21940	1	42.6114	-72.9431	396.857	172	1	2.83623	-66.1129	205.334	0.443423	69.45	72.0625	1543.5	30.7958	181.882	0.117838	1548	0.765716	-58.8309	99.6394	675735	2.68863	72.2958	3.99444	205.334	48.4096	2.83623	-15.3853	-66.1129	271.447	31.0573	62.6793	1.26433	6.08161e+06	0.1995	3920.65	11.6026	3.297	269.28	26.5116	7.51987	4.60473	0.230433	1.4955	2.28966	2.32915
208	0	255	18228	1	56.4524	-73.7712	369.912	145	1	4.41867	-70.4564	324.979	0.528864	57.4542	60.2993	1300.5	30.3855	158.61	0.121961	1305	0.805989	-64.036	93.5571	649615	2.83253	77.9662	6.06619	324.979	50.4594	4.41867	-11.1767	-70.4564	395.435	33.6588	66.9336	1.49066	5.84653e+06	0.168038	4460.58	12.877	3.47571	655.549	44.7641	10.4957	7.31206	0.180654	1.81449	2.46972	3.96506
209	23	255	128780	1	5.81232	-71.9878	522.175	1004	1	-21.6017	-56.7212	262.792	0.615467	142.597	145.152	9031.5	87.764	480.375	0.0531888	9036	0.701302	-52.5304	46.8365	3.11208e+06	1.77165	41.586	8.98167	262.792	36.8265	-21.6017	-47.844	-56.7212	319.513	20.971	55.6748	2.31989	2.80087e+07	0.450913	2633.04	4.64193	1.78487	418.924	43.5692	7.30213	1.47814	0.662086	0.591898	1.50289	1.12417
210	0	255	62134	1	13.6264	-135.649	358.303	482	1	11.3272	-101.496	188.001	0.203074	170.076	156.719	4333.5	34.5381	382.066	0.0881657	4338	0.610782	-67.7926	93.9691	1.77151e+06	2.93521	77.7762	2.7898	188.001	47.4346	11.3272	6.88723	-101.496	289.497	32.8524	60.6246	0.321432	1.59436e+07	0.151771	3547.03	23.3417	4.69088	256.373	4.97515	9.20948	3.87247	0.403331	1.47215	2.22854	1.67768
211	0	255	43194	1	38.5579	-93.902	363.186	332	1	-3.98328	-84.5237	161.895	0.669595	76.7623	84.9058	2983.5	51.3996	253.279	0.0848933	2988	0.764484	-53.0943	46.6729	541693	2.35596	44.2765	4.49128	161.895	30.3433	-3.98328	-9.17096	-84.5237	246.419	19.6451	40.3931	0.821175	4.87524e+06	0.238297	1615.74	11.5492	3.24972	73.8025	2.08157	4.8436	0.889707	0.689163	0.588523	1.41765	0.541316
212	2	253	12833	1	48.573	-114.146	336.04	95	1	-2.67169	-114.146	190.794	0.351895	57.2054	57.3149	850.5	20.1303	146.912	0.172736	855	0.703697	-63.5826	64.6431	252299	2.71999	59.9111	4.26065	190.794	39.4915	-2.67169	-5.0515	-114.146	304.94	26.2982	51.5343	0.752839	2.27069e+06	0.185152	2648.65	19.0459	4.3056	141.756	10.1722	6.16677	4.13861	0.196208	1.54487	2.19864	1.72562
[truncated: 1,050 more columns]
